# Supplementary material for: Genome-wide SNP identification in multiple morphotypes of allohexaploid tall fescue (Festuca arundinacea Schreb)
Source: BMC Genomics. 2012 Jun 6;13:219. doi: 10.1186/1471-2164-13-219 (PMC3444928; doi:10.1186/1471-2164-13-219)
Supplement: Additional file 2 — List of wheat ESTs. Unique identifiers of the 674 wheat deletion bin-mapped ESTs used for comparative genomics. Sequence from all the ESTs can be accessed from GenBank. [file 1471-2164-13-219-S2.txt]

BE352570
BE352587
BE352603
BE352626
BE398199
BE398302
BE398417
BE398523
BE398591
BE399200
BE399688
BE399936
BE399966
BE399980
BE399999
BE403152
BE403177
BE403201
BE403214
BE403248
BE403305
BE403322
BE403352
BE403421
BE403422
BE403506
BE403516
BE403597
BE403622
BE403631
BE403637
BE403710
BE403803
BE403818
BE403847
BE403900
BE403938
BE403950
BE403956
BE404005
BE404332
BE404339
BE404341
BE404354
BE404371
BE404374
BE404378
BE404384
BE404468
BE404490
BE404553
BE404580
BE404717
BE404886
BE404941
BE404947
BE404955
BE404977
BE405045
BE405059
BE405060
BE405208
BE405232
BE405269
BE405367
BE405371
BE405483
BE405509
BE405518
BE405519
BE405585
BE405597
BE405599
BE405604
BE405613
BE405667
BE405749
BE405809
BE405834
BE405835
BE405849
BE406148
BE406277
BE406351
BE406462
BE406516
BE406580
BE406609
BE406617
BE406877
BE406908
BE406943
BE422939
BE422954
BE423182
BE423455
BE423871
BE424100
BE424174
BE424200
BE424391
BE424493
BE424523
BE424826
BE425146
BE425161
BE425301
BE425830
BE425879
BE425919
BE425942
BE425978
BE426016
BE426080
BE426214
BE426222
BE426317
BE426362
BE426413
BE426584
BE426591
BE426620
BE426692
BE426721
BE426801
BE438285
BE438296
BE442567
BE442572
BE442582
BE442608
BE442619
BE442655
BE442676
BE442700
BE442716
BE442750
BE442776
BE442788
BE442868
BE442869
BE442892
BE442918
BE442982
BE442995
BE443010
BE443044
BE443068
BE443094
BE443112
BE443187
BE443190
BE443207
BE443232
BE443253
BE443288
BE443291
BE443312
BE443332
BE443521
BE443531
BE443538
BE443540
BE443554
BE443568
BE443572
BE443588
BE443745
BE443751
BE443797
BE443930
BE443995
BE444125
BE444144
BE444264
BE444266
BE444305
BE444353
BE444359
BE444458
BE444505
BE444541
BE444562
BE444599
BE444631
BE444644
BE444720
BE444811
BE444846
BE444858
BE445113
BE445121
BE445181
BE445201
BE445220
BE445242
BE445278
BE445287
BE445427
BE445431
BE445475
BE445496
BE445506
BE445508
BE445587
BE445628
BE445642
BE445667
BE445834
BE446058
BE446061
BE446087
BE446153
BE446161
BE446240
BE446304
BE446344
BE446380
BE446480
BE446509
BE471201
BE471213
BE471268
BE471272
BE488206
BE488220
BE488670
BE488921
BE489244
BE489326
BE489611
BE489623
BE489692
BE489894
BE489896
BE489901
BE489940
BE490041
BE490064
BE490079
BE490085
BE490147
BE490149
BE490153
BE490177
BE490200
BE490204
BE490219
BE490226
BE490267
BE490304
BE490350
BE490384
BE490550
BE490604
BE490613
BE490643
BE490651
BE490658
BE490744
BE490763
BE490786
BE490805
BE493868
BE493897
BE494023
BE494262
BE494426
BE494474
BE494482
BE494527
BE494765
BE494848
BE494850
BE494910
BE494921
BE495116
BE495143
BE495175
BE495277
BE495304
BE495325
BE495542
BE495766
BE495786
BE495790
BE495896
BE496826
BE496863
BE496976
BE496986
BE497107
BE497160
BE497169
BE497177
BE497184
BE497213
BE497224
BE497238
BE497245
BE497361
BE497368
BE497494
BE497590
BE497618
BE497701
BE497740
BE497820
BE497845
BE498323
BE498418
BE498419
BE498566
BE498662
BE498665
BE498730
BE498750
BE498768
BE498820
BE498849
BE498878
BE498892
BE498985
BE499016
BE499019
BE499035
BE499144
BE499248
BE499257
BE499309
BE499340
BE499362
BE499374
BE499456
BE499478
BE499546
BE499599
BE499652
BE499711
BE499822
BE499835
BE500122
BE500206
BE500291
BE500311
BE500453
BE500480
BE500510
BE500615
BE500634
BE500759
BE500894
BE517627
BE517709
BE517711
BE517729
BE517732
BE517805
BE517831
BE517858
BE517877
BE517914
BE517946
BE517987
BE518003
BE518014
BE518142
BE518255
BE518357
BE518358
BE518379
BE518393
BE518435
BE518436
BE518440
BE518446
BE585702
BE585724
BE585744
BE585760
BE585780
BE585781
BE585797
BE586072
BE586140
BE586141
BE590469
BE590476
BE590553
BE590582
BE590634
BE590745
BE590748
BE590942
BE591000
BE591002
BE591172
BE591195
BE591222
BE591243
BE591248
BE591273
BE591275
BE591290
BE591305
BE591356
BE591367
BE591423
BE591466
BE591501
BE591555
BE591604
BE591684
BE591739
BE591777
BE591861
BE591931
BE591974
BE592047
BE604058
BE604119
BE604721
BE604861
BE604885
BE604959
BE605054
BE605063
BE605086
BE605194
BE605218
BE606403
BE606438
BE606541
BE636795
BE636802
BE636954
BE637255
BE637476
BE637507
BE637808
BE637838
BE637864
BE637911
BE637971
BE638039
BF145268
BF145273
BF145459
BF145580
BF146221
BF200549
BF200640
BF200742
BF200773
BF200774
BF200918
BF200942
BF201071
BF201102
BF201235
BF201426
BF201449
BF201533
BF201560
BF201652
BF201699
BF201830
BF202329
BF202643
BF202681
BF202706
BF202806
BF203070
BF291549
BF291608
BF291674
BF291720
BF291928
BF292081
BF292123
BF292295
BF292414
BF292596
BF292614
BF292987
BF293133
BF293181
BF293311
BF293371
BF293500
BF293573
BF294007
BF428572
BF428573
BF428701
BF428726
BF428792
BF428955
BF429045
BF429057
BF429272
BF473052
BF473056
BF473119
BF473138
BF473204
BF473689
BF473744
BF473825
BF473884
BF474023
BF474092
BF474139
BF474340
BF474379
BF474382
BF474565
BF474569
BF474606
BF474615
BF474648
BF474746
BF474862
BF474863
BF474966
BF475068
BF475120
BF475149
BF478387
BF478499
BF478690
BF478716
BF478936
BF482216
BF482269
BF482491
BF482529
BF482530
BF482555
BF482566
BF482692
BF482781
BF482891
BF482939
BF482950
BF482960
BF482977
BF483083
BF483091
BF483227
BF483299
BF483362
BF483487
BF483498
BF483588
BF483640
BF483993
BF484028
BF484270
BF484342
BF484585
BF484606
BF484656
BF485078
BF485168
BF485238
BF485305
BF485399
BG262287
BG262421
BG262734
BG262836
BG262882
BG262960
BG263028
BG263213
BG263233
BG263263
BG263266
BG263319
BG263358
BG263521
BG263563
BG263601
BG263656
BG263758
BG263769
BG274119
BG274146
BG274294
BG274365
BG274398
BG274508
BG274576
BG274584
BG274687
BG274948
BG274985
BG275007
BG275030
BG275060
BG275102
BG275108
BG312827
BG313179
BG313362
BG313685
BG313707
BG313722
BG313738
BG313767
BG313769
BG313775
BG314157
BG314205
BG314435
BG314532
BG314548
BG314551
BG604404
BG604493
BG604507
BG604540
BG604577
BG604641
BG604678
BG604704
BG604817
BG604910
BG605258
BG605368
BG605554
BG606097
BG606586
BG606625
BG606636
BG606668
BG606710
BG606762
BG606780
BG606986
BG607141
BG607196
BG607203
BG607308
BG607512
BG607523
BG607570
BG608151
BG608232
BG608352
BG608354
BI479207
BM134363
BM134437
BM134512
BM134557
BM135339
BM136727
BM136927
BM137384
BM137722
BM137730
BM137749
BM137835
BM137879
BM137927
BM138178
BM138210
BM138650
BM140362
BM140364
BM140477
BM140538
