# Supplementary material for: Genome-wide SNP identification in multiple morphotypes of allohexaploid tall fescue (Festuca arundinacea Schreb)
Source: BMC Genomics. 2012 Jun 6;13:219. doi: 10.1186/1471-2164-13-219 (PMC3444928; doi:10.1186/1471-2164-13-219)
Supplement: Additional file 6 — SNPs used for validation. Details of the SNPs used for validation with SNaPshot™ and GoldenGate™ chemistries including the locus-specific amplification primers, interrogation primers and flanking sequences. Accessions described as ‘Continental 2’ are as described in the legend to Additional file 1. [file 1471-2164-13-219-S6.xls]

## Sheet: Sheet1
SNP UI	SNP category	Forward amplicon primer 5' - 3'	Reverse amplicon primer 5' - 3'	SNaPshot interrogation primer	Flanking sequence	Assay used for validation
40000001	Continental	AAGAACAAGAATCGTTCGTC	CATTCTTATGCACAGGGTTC	NA	TTCCAAGCAAAATCTGAAATGCGATCAAATGTTAGCACAGGGACAAGTAGTGCATAATGA[T/G]TCTAGACAGAACTACAGGAGTAGGTTCTCACCCTTTTGTTGTTGTTTTAAAAGGAGTTTC	GoldenGate
40000005	Continental	Available upon request	Available upon request	NA	TATCAAACAAGGTCAACAAACATCAGTAGATATCACTAACCCCTGTCAGAGATGGATCTG[C/T]TTTGATTCAACAAAAGTCAGTGCATCTTGGCAAATAAGGCTAAAACATCATTAATCCAGA	GoldenGate
40000006	Continental	Available upon request	Available upon request	NA	TTATTATCCAATTTTGCATCAGTGTTTACATAGTTTGTCCTGGCTCCCTTGACTTACATT[C/G]ACAACTAAGCGAGATGCACATTTAACTCTTTTAGCTGTACATAATCTTAATAGAACAGTC	GoldenGate
40000008	Continental	Available upon request	Available upon request	NA	CAGGGCTCGTGATCTCTGGCGAAAGGAACTAAGCATCAAAGGACAGACATATAACTCACA[G/T]ATGAAAGCAGCTCATGAGAAAGCTAGAGAAGCTATTTATCGACAGAGGTTCCTTAATAAC	GoldenGate
40000011	Continental	Available upon request	Available upon request	NA	GCAGTTTGGGTCTTCCCCGCTGGAATCACATATCTGTTCGGTTGTCTTGTCTTCAGAGTC[G/A]TTGATCCAGACCTTAAATTTGAGCGGAAGTACATATAGTTACTGTATAGCAGTACGCATA	GoldenGate
40000012	Continental	Available upon request	Available upon request	NA	GATCTTACCATTGAGCTTCTTCTGGAGAACGTCCATGACAGAACCAAAGTCAGGCTTCAC[G/A]CTGATGGGTGGATTGGCGTACTGGCACAACATGTCCTTGATGTTCTTGTCATGGTAATCA	GoldenGate
40000013	Continental	AATCCTGCTGAATTGGAAG	TTCCTTACGATGTTTTCTCC	NA	ATGTCTGGACCTATTTATATGCTGGCATTCTCCCTGTACCTCTCGATGCAACTGACTGTC[A/G]TGCTTGAACATAATTTCAGGCTACTTTGCTGTGGACACGGATTCGACGCCCGAGAAGCTT	GoldenGate
40000015	Continental	GTCCAGGCTTGTTACTCTTG	ACCAACTGGGTGTACTAAGC	NA	CTTACCAGACCAAGAGCATTGTGGCTGGTCCCGTCGTAGTCTGTTCTAGCATACAAGTCC[A/G]GCTTGACCTTGGAGATCAGGTTATGTAGACCGAAAGCCAGGAACCTTGCTGAGACCCATC	GoldenGate
40000017	Continental	CGAAACGGATACTCTTATGG	CATTTCGAGATACATGATGG	NA	TTAGTCTGTCGCCTTAGTACATTACGTAGCCCAGTTCGTTCTTTTCTTCCTTTTCCATCA[T/G]TTGGGCTGTCAAGGGCTGTATTCATGTATACAGTACAGATTACGAAAATCCTCGTCAGGG	GoldenGate
40000018	Continental	GGTGTTCCCAACAGATTTAG	TAAAGTCGAAAAGCTGAACC	NA	ATGACAAACTAGTACAGATGGTCGAATCAAATGTAAGTATGGAATGCTTTTGTCCTTCTT[G/C]TACACATTCCATCATACCATACTGACCAGGGTTATCTTATCCTGCAGGAATTTGATGGAG	GoldenGate
40000019	Continental	CTTTGATTGGTTCTTTGACC	AGGTAAAGCCTTTGTCCTTC	NA	GCTTGGGATCCATTGGCAGGTAGGCTGCCGCCCATCGTCCTCTCGAGCTCTAACAAGAGC[A/G]CCTTTACAAGAACATCAAAACGACGCTTGGATGTTGGATATCTTGATATCGACTTTGTGA	GoldenGate
40000021	Continental	TGCACAGTTCACAATAGGTG	CAAAGTGACAGCATGAACTG	NA	CGAAGAACAAGAGCAGCATCCAGTTTACACAACTTGAGGAGATCTAGTTTGGTGGAGGAA[A/G]TAATCCGATTAGTATTTCATCTGTGTGTAAGTCCCTTTCATCCTTTGGAGAAGAGCGATT	GoldenGate
40000022	Continental	CAGTCAGGATACTCCAAAGC	GGAGTTTCCTCTGTGTTGAC	NA	GATGAGAAATCCATATGTAGAATTTAAATAAATATGGCAAGGAGTAGGGAGGCTCGTACT[T/C]GCTCAATGGCTTCATGAACTGCAGCTTCTGAGCAGGAACAGAATGTACCACCTTTATGCC	GoldenGate
40000024	Continental	AGGACGAGTTCTGGTTCTG	AGATCAGTGCAAATTTCAGG	NA	CTGAGCCGACAGTTTACAGGCTGATGTCAACAACACACGAAAATCTCAAGTTTCTTAAAT[A/G]GAAAACACACGCTTACAGACTAGTTGGAAACTAAGCCATAAATAATGATGATATCTAGAG	GoldenGate
40000025	Continental	ATCAGACATTCCTGACGAAG	AACAGTTGCATTATGCTGTG	NA	CTTTGTAATATGATCTTACACGATTGAGATCTCCTTACTCTCCTTTTCTTTTTGGTGGTA[A/G]CAACTTCCTGGTTCATTTCTAATACTTCAGTTACTGAACTATCATTCTGCATGCTTCCTT	GoldenGate
40000030	Continental	CTGACAGCATGTCGAAAAC	GAGAACGGCACCAAAATAG	NA	AGGTGGGCCGCGCAAGCCTCCCGGTGGTGAGAGCAGCATTTCACTCGTTTAGCATCCTGA[A/C]GGATGATGTCACTCTACATGTTTTCCTCTAGCAAGCAGTCGCTCAGTTTGTTTCCATGAC	GoldenGate
40000031	Continental	CTTCATTCCAAACAAAGAGC	CTGGTCGACAGAGATTTTTC	NA	CCAAGGGCACACCCTGCACGTCCTCTGAAACAAGATGGTTACAGGCCTCATGTTGCCATC[G/A]CATCCAGCCAACCTCTTACAGCTTATCATCCTACTACCAAGCATTCTGGCATTGCATCTC	GoldenGate
40000039	Continental	TCACACCAACAATCTCAAAC	CATGCCTCTATGAAATACCC	NA	TCTGGATTGCATGTCTACCAGTATGATGCCATGGTATGCATGTAAAAATGAAGTGGTGAA[G/C]TAGCATCACCTGGATAAATGAGTGGCTGTTGCAGTCATCAACTTCCAGAATGGATGCCAT	GoldenGate
40000047	Continental	CAAAGTTGGGTGATCTTAGC	AGCCTTCACTTTGATAGCAG	NA	CCTGGAAGAAGCAGATGGTATAATTCTGTCAAGGGGTAACCTCGGAATTGATCTTCCACC[G/T]GAAAAGGTTTGTTATCTCAACCTTCTTTAGCAGTTCTGAAGGCATTGCTTGATTGAAACG	GoldenGate
40000049	Continental	CCTGATTACAGGAGCAGAAC	CCTGAACAACAGCTACTTCC	NA	TACAGGAGCAAAAACTGAGCATGCATGTGAAACTTCAGATCAAAAGGAAGCTGATGTGGC[G/A]GCTGATGAGTCTCCTGCTGTCGCGGGAGAGGAGGTGCTGAGCACTGAAATTGCCCCTGAC	GoldenGate
40000054	Continental	TCAGTTGTCATAGCTGTTCG	AATCCAAGAAACATGACAGG	NA	ATCCACAAACCGTACCGATGGACGGTCAGAATTTCTTTGAATATGTCCTTGAGTTTATTC[A/G]AGACTTGAGCAAAACTCAGATTGGAGAAGAATATGGTCCCTGGGTTCCATTTATTGGAAC	GoldenGate
40000057	Continental	GGGACACTGATGATTCTTTC	TTGGTGTACAATTGTCTTGG	NA	ATCATGTCCACGAACCACTACACCATACAGAAAGAAAAACCAGAGTTGATTATCACAAGT[C/A]CCAGTTTCCAGGCCCCAGCAGAGTTCAACCACTACATCTACCACATCAACGGGGGTGCTG	GoldenGate
40000058	Continental	ATATGGAGTCCTGATGGAAC	GTTCTCTTCACAGCACCTTC	NA	ATAATAAGTGCATGAGTACCTGAATATTTTCCTTATAATGTGGACAAACTGAATAAACAG[G/C]AGCTTCATGACCTTCAAAGGTGAACTGTTTCGTTCCACTAGTGGCCTCCCAGACCTAATA	GoldenGate
40000059	Continental	CAGTACGGATTCTTCTCGTC	GTTTCTGATCTGTTGGAAGG	NA	TTTCCTGCGATTCGACACACTACCGGCATGCTGATCAGACTGACCTAATATAGATTCTCC[A/C]AGCACACCATTACCAGTTGCTCCCGCCAGACTGGTACTACGCACAAGCCCTGGATTTATT	GoldenGate
40000060	Continental	CAGTACGGATTCTTCTCGTC	GTTTCTGATCTGTTGGAAGG	NA	TACTCCCTTGGAAGTCTCTACCGAACCATTCCTTCCATCATGTTCCGGGAAGATAAGACT[C/A]TCTTTCCTGCGATTCGACACACTACCGACATGCTGATCAGACTGACCTAATATAGATTCT	GoldenGate
40000061	Continental	AGATGATCAACGTCCAGAAC	AAACTCACAAAGCATCAACC	NA	CAGGAGGAAGGCTTTCCTTCACTGGTACACTGGCGAGGGCATGGACGAGATGGAGTTCAC[C/T]GAGGCTGAGAGCAACATGAACGACCTTGTCGCGGAGTACCAGCAGTACCAGGACGCCACT	GoldenGate
40000062	Continental	TCTGGAAAGTCAAGAAGCTC	CTTCTTTGGGAGATCAACAG	NA	ACTGGAACCATTGTGACCGACGAGGGCAAAGAAAAGAAAAGTCACCTTTGACTTTGAGCC[G/A]TTCAGGCCAATTAATGCCTCCTTGTATCTCTGTGACAACAAGTTCCACACTGAGGCATTG	GoldenGate
40000066	Continental	AATGCAGTAATGACCTTTCC	GACCGACATCACCACTATTC	NA	TCAAAATTGTTCCATTCGCATGTGCCTTTGTTGCAATGTTGAAAATCAGCACTTCGGCTA[C/T]GAGTATGGATTGAGAATCTTCTTTTTAGTTGTGGAACTGATAATTTCTTAGTATTTAATG	GoldenGate
40000067	Continental	AGATGTTCTGGAACTCAACG	CGCTCTAGCTCCACTCTTAG	TAATTTTCACAGATGAAATC	CTGTTTACCACTGAGCTGGTTTTGAAGTTTCTTGTTTAAATAATTTTCACAGATGAAATC[C/T]TATGTCGCGCAAGCTATAAAAACTTCTTTGGAGAACAGGCATCATGTGATTAACCTTGAA	SNaPshot and GoldenGate
40000068	Continental	Available upon request	Available upon request	GTTCTACTTGTGCTTTTTCG	TTCTGTGCGGTTGCACCTGGAGTACCAAAGATGGTTAGATGTTCTACTTGTGCTTTTTCG[G/A]GATACATGATGATCATTCAAGGACTATCATTGTACCCACATCCATCCAAATTACCTAGGA	SNaPshot and GoldenGate
40000069	Continental	Available upon request	Available upon request	GATGTCCCAAAGTTGGACAC	TATCCCATGGGAGGAAATTGGTGTTTTTGTGGAGGAGAAGGATGTCCCAAAGTTGGACAC[A/G]ATTCTCACATCGATGCCTATCGAGGATATTTTAAGGAAGCAAAGATTGCTCGCAAATCCA	SNaPshot and GoldenGate
40000070	Continental	Available upon request	Available upon request	TAGACCAAACTGAACGAGTA	CCTCTAGTTGTATCTTCATTTTTGGTCTGCTGCCGCTGTATAGACCAAACTGAACGAGTA[C/T]CTTCATGACAGTGTTGATGTTCTTTTTGCAATTGCAGTGCCAATATCAATCTACATTCTT	SNaPshot and GoldenGate
40000071	Continental	Available upon request	Available upon request	GGACGAAGGGTACTACACAG	GCTGACTCTTGAGCAGCTTGTCAGGCATAAACTTAGTAAAGGACGAAGGGTACTACACAG[G/A]CCACTGTTTTTTTATAAAATTTCAAGTGTCCTGTAACCTGTTGAACCAATTCATGATTTT	SNaPshot and GoldenGate
40000072	Continental	Available upon request	Available upon request	CGCTGATATTGAATGCGAAA	CCAGCCCTATATCTGTTCTCGATTCATTCTATGAAGATGACGCTGATATTGAATGCGAAA[C/T]CATTAAACAATGTGAGCCCAATTTACATAAATTAATATAACCTTTTCCGCCTTCCCAGTA	SNaPshot and GoldenGate
40000073	Continental	Available upon request	Available upon request	CAATAAGGCCATCCAACATG	TGATCAACTTTTATCATAACTGTAAGTTATAACTTACCTTCAATAAGGCCATCCAACATG[T/C]CACCTCGAGTGCCTGAGCAGCCTCATCAATAATTACCAAATCAAACGTAATGCCAGCTAG	SNaPshot and GoldenGate
40000074	Continental	Available upon request	Available upon request	CATGATCAATCCAAATATCA	GAAACCTCCTTATATGGAGGACTCCCCTAACCATTATTGACATGATCAATCCAAATATCA[T/A]GTTGACTAACTAGTTAGATAAAATAGCAAATAATCCTGTGGATATATTTCTAGACAACTA	SNaPshot and GoldenGate
40000075	Continental	Available upon request	Available upon request	AGGTTCTGCCTGATCACTCC	CTGAATACACAGGCCAAGCAGAGGGGACAGTTCCTTCTTCAGGTTCTGCCTGATCACTCC[G/A]TAGACCTTCTCCAACAATGCCGTGAGCTGCTGTTTGAAAGCAAGAGCCGGATACTTGGCT	SNaPshot and GoldenGate
40000076	Continental	Available upon request	Available upon request	GACTGCTATCCATTTGGAAA	AACAATTCTAAGGTTCAGAGGATTCAATAGAATCTTAGGGGACTGCTATCCATTTGGAAA[A/G]TGATTACATTTTTATCATATTAGTTTGTTGAAAAGCAGAAATTATCAAGATTAGATGGTG	SNaPshot and GoldenGate
40000077	Continental	Available upon request	Available upon request	CATATCTGATAAATATTAGC	NA	SNaPshot
40000078	Continental	GTTGTGGAGCGTGTTCAG	TGTCATCCTTCTTCTCATCC	CCCTTCACCGTCACTTCCGA	CTTGTGCACGTACTCAGCCAGCTTGGCCTCCTCAAACACGCCCTTCACCGTCACTTCCGA[C/T]GCCTTCAAGTCTGGCTCTGCAGATTTGACTCCTGCATAAATGTGAACCAAACAAAATTCA	SNaPshot and GoldenGate
40000079	Continental	TTTGCACCTCTTATTTACGC	AGCAAGTACTCTGACGGTTG	GCTTGTATAGTTGCCTGTTC	GAATTGCAATAGATGAACTATTTACCTAGCATCAACAATTGCTTGTATAGTTGCCTGTTC[C/T]TGTGGACTTAATCTCCTGTCACTTGAATTTGTGGTGGTCACCTACAACTTTTTCYTAAGT	SNaPshot and GoldenGate
40000080	Continental	TAGATCCCATCCAGAGTGTC	CGGAAAGCAAACTAAAAGAC	GTTGGCCACCTAAACAAGCC	CATGATGCTTGGCCAGGAGCCACGACAGACAACATCGAATGTTGGCCACCTAAACAAGCC[G/A]TCTATTCAGGTAACTACTAGATAGTCTGGGCCCTATGAACTCTTGTTTTGTTAATTTCTC	SNaPshot and GoldenGate
40000081	Continental	TCTCCTCAGGTTATTGATGG	TTGTCCTCAGAATGTGACTG	CAGCAGTCTCTGCCTCCTTC	TTATCTGCTATTGTCACAGATATCTGATAGCTCAACTCCGCAGCAGTCTCTGCCTCCTTC[A/G]AGAAATACGCCCCCCATCAAGTTCTAGACAAGACCAGCGCCATGAGGCCAGTGGCAGAAT	SNaPshot and GoldenGate
40000082	Continental	TAACCCCTTTAGCATTTCTG	ATTACCAGCACAAAGACACC	GGAGGCTGTTGATTAGGCCA	AAAACGCCTAGTTGCCCGAACCAGGAAAGCCAGTGGATGGGGAGGCTGTTGATTAGGCCA[T/G]GGAGAAGCAGGATGAACCCGTATATGGCCAAGATGACATACTTGGAAGCTAGGTAGCCGC	SNaPshot and GoldenGate
40000083	Continental	GTGCAGAAGACGAGGAAG	ATGTCGACGATAGAGAATCC	GATAGAAGAAGAGAGCAATA	TCCACAGGTCCATACCCACCACCATTTGAACATGTTGCAGGATAGAAGAAGAGAGCAATA[G/A]GATTTTAGATGGCCGTTTTGTGTTTTGGTTCTTTAATTTGTTGGCTTGCTGTTTTTTGGG	SNaPshot and GoldenGate
40000084	Continental	ATGCAACTGAGAAGGCTAAC	AGAATGAGGGATTTCATGTG	GGTTCACTGAGGCAGAAATT	GCCTGCTAAGTTATCCAGTCAATCCCCCAAAGATGACTCAGGTTCACTGAGGCAGAAATT[G/A]CCAAGGTCAAGTCATCAGGAAATAAGTGATAAACGAGCTTGTCCCACACGGATTGTTGTC	SNaPshot and GoldenGate
40000085	Continental	ATGCAACTGAGAAGGCTAAC	AGAATGAGGGATTTCATGTG	AGACAATATCTATTCACAAG	CAATATTGAAGCCATCTAAAAGAAATCTATTTGTGGATACAGACAATATCTATTCACAAG[G/A]TAATGGCATTGAAAGCTTTTTCCACAAACACTCTACAAGGAAGCCGCCTGCTAAGTTATC	SNaPshot and GoldenGate
40000086	Continental	CTTTGATTGGTTCTTTGACC	AGGTAAAGCCTTTGTCCTTC	TTAGCAAACATCAACGATTG	TGATTCCTTGCAACCTTGATGCGAAGTAGGAGCAGAAGGTTTAGCAAACATCAACGATTG[C/T]GTTCACCAATTTAAAAGAGTAAAAGACAATACCTTCGAGCAAACGCGTCGATTTCTGCTC	SNaPshot and GoldenGate
40000087	Continental	TTGTGTACAATGAGCTGGTC	CGAAAGCTCGTACTCTAAGC	CAGAAGGACTACCACATGTT	TGTACCTCTTGAAGAAAGGTTCATATTCAGACGGGTTGGGCAGAAGGACTACCACATGTT[C/T]CGTTGTGTTGCACGGTATGGTTATAAGGATGTCAGGAAAGAGGACCATAGCTTCTTTGAG	SNaPshot and GoldenGate
40000088	Continental	TTGTGTACAATGAGCTGGTC	CGAAAGCTCGTACTCTAAGC	ATGCGGAGGGAAGCTCAGGA	NA	SNaPshot
40000089	Continental	TCATAAAATCTCCCCACATC	ATCTCTTTCATGCAATGTCC	TTATTCTTCTTTTTCGCTTT	CGTTCCTTCGTCAATATAGGAATACCCGTGCAATGCATTGTTATTCTTCTTTTTCGCTTT[G/C]TCTAGGATCTCGGCATGAAAGCTCGTAATCCAGGCCTAGCTGCTCCGAAGTTCATTCTCC	SNaPshot and GoldenGate
40000090	Continental	GCACGAGTCTCTTTTGAATC	GTAGCTTTGCAGAATTGGAC	ATTTACTTCCAATTCAACAG	CATTAAAAATATCTTCGAATGAGCTGCAGTTGTAAACCCGATTTACTTCCAATTCAACAG[G/T]AGAAGATAAAAGTTAACAGGATAATACTCTGAAACTCTAAAACCACCTTGAGTCTTTCCA	SNaPshot and GoldenGate
40000091	Continental	ATGAATCATCCCCTTATGC	ATAGGACCACTGCATAAACC	ATCTTGTATTTTTGGACTGC	CCATGCCATTTCATTTCATTTCCTTCTGGGTGTGGTTTGCATCTTGTATTTTTGGACTGC[A/T]TAGACTGAATGGTAAACAATTTATCTTCCATGCACAGTATTTGTATGGTTCATTTACATG	SNaPshot and GoldenGate
40000092	Continental	GACATGTACAACACCAACCTC	AAAGAGGAAGATCTGGTTCC	AGGTAGAACATGACGTCCCA	AATCACGGCGAACAAGATCACGCCCTTGACAAGCTGGAACAGGTAGAACATGACGTCCCA[G/C]CCGTGCGATGACCCGGTGATGCGGATGTAGTGCTGGTCCTCGGCCGCAGAGATGCAGTAG	SNaPshot and GoldenGate
40000093	Continental	CCTGATTACAGGAGCAGAAC	CCTGAACAACAGCTACTTCC	AGGGTGGGAGAGTCTGATGC	GTGCTGAACACTGAAATTGCCCCTGACGGTAAAACTCCCAAGGGTGGGAGAGTCTGATGC[T/C]GCTCAATTGCCACCTTCGCCCAATGAGGGCTAGTGAGCCTGCCAGCCTCCTAGCACTGAC	SNaPshot and GoldenGate
40000094	Continental	TGGGAACTATCCAGTTTCAC	GGTATCGAAACTGCTCAGAC	ATGATATCATTCGTGTTGTC	TAAAACTCTATTACGTTTCTCCTATAACACGTGAGATGAAATGATATCATTCGTGTTGTC[T/G]TGTTGCAGAGGTCCAAGAAGGATGAACTGTGTTATGAGTTCTATCCCTGCATCAGCTGTT	SNaPshot and GoldenGate
40000095	Continental	ACCTTACTGGGAGAGTGGAC	GAAAGACCAGTCAGTTCAGG	AACAGCTTCTCATCTTGCCC	GTAAACACCAAGCCTTTGTGCCACCATGGAGAAGTGGTCAAACAGCTTCTCATCTTGCCC[G/A]TCAAACATCAGGTGGGCAGGCATTGCGATCTTCTTCCTCATCATGTCAGCTAGAGCAAGC	SNaPshot and GoldenGate
40000096	Continental	GACGATATCTCCCCTACTCC	GGCACAAAAGAAAACTTCC	AAATACGCCGAGCACCGGGC	TACTCCGTGGGGCGATCTGGAGGTGTACGAATACAACGGCAAATACGCCGAGCACCGGGC[C/T]GCCATCGACAGCTCGAGTGTGGCCGAGGCGACAGACCAGAGCTCCATTGAGTTCAACCCG	SNaPshot and GoldenGate
40000097	Continental	TCTGGGGTAACATAATTTGG	TCAAGTCCACCACTATTTCC	GACATAAACGGTTGCTGGAC	GATCCCAGTAGAACCCGCGATCGAACGGGATATCCCAAGTGACATAAACGGTTGCTGGAC[T/C]GGCTCAGCCACAATTATTTCCGGTGATCAACCACTTATCATATACACCGGAGCCGACAAG	SNaPshot and GoldenGate
40000098	Continental	ATATGACCTCGAGCTTTCAG	AAGCAGTCTTTTGTTTCGTC	ATCTTTGTCTGCTATCACAA	TCTTGATTGGGGTGAGTCAACAATTCCCACTCCAGTGTATATCTTTGTCTGCTATCACAA[A/G]GTTGTTTGGAAAATACTTCCACCATATTGATGTTGATAATGTGCTTCTGACTTTTACTTG	SNaPshot and GoldenGate
40000101	Continental/Mediterranean diagnostic	GAAAAGCAGAGAAGCATCC	AATCAGACAGCAGTTCGTTC	NA	AATGTCAGTTTTCACAAACCGGGGTGACTGCTATTGTACTTTTTGTTGATGCCTTATCAA[C/T]TTGAGAGCACATGAGAGCAAAATATAACGCAGAAGGTATCTGATTCCTTACCTTTGTATG	GoldenGate
40000102	Continental/Mediterranean diagnostic	AACTTTAATCTCCCCTGTCC	TGGAATATTCAGGTCCAATC	NA	AATCCATTCCGGAATTCATTGGTAATGTCTAGCTGAACCCAGAGGGCTTTCCCAACAAGG[A/G]AAAACTACGAACATGATCGGCTAGGTAAAATAGGATTCCTGTCCATCAAATGAAATCTCA	GoldenGate
40000103	Continental/Mediterranean diagnostic	CTGACAGCATGTCGAAAAC	GAGAACGGCACCAAAATAG	NA	ATGTTTTCCTCTAGCAAGCAGTCGCTCAGTTTGTTTCCATGACTCGGCATTGAGTCTGTT[C/T]TAATCCTGTGATGTGAAACCAATGGTAATGATTAGCTTAACATTTGGTGTGACCATGTAG	GoldenGate
40000110	Continental/Mediterranean diagnostic	TCAAATGATAAGGGTGTTCC	TCACTAGACCCAGAAAATCG	NA	AATTTTTATTTCCATWAAAAAAAGAAAATTRRATTTTTTTACGTACATGCTATTTTTTCC[A/T]ATTCATTACCCTTGAGGATCAGTCGTGGTCTTCTAGACTCTACCAAGAGTCTGGACGAAT	GoldenGate
40000112	Continental/Mediterranean diagnostic	TCCTGATGTACTCCTTTTGG	TGTACAAAGGATTGCTCCTC	NA	ATCAATCGGCTGATTTGCGCTATCCTCAACCTTCCTGTGGTAGCAGTATTTCTCAGGGAG[A/G]ATCTGGAGATTGTGGCCAAAMMRGATAAGCAATAGGTACTAAAAATACAAATTACCAAAC	GoldenGate
40000113	Continental/Mediterranean diagnostic	TCCAGATATCATTCGTCTCC	CATAACCTCTTCAGGATTCG	CTTATGACTTAACAGCTTTG	NA	SNaPshot
40000114	Continental/Mediterranean diagnostic	CTTTGCAAGGTGAAACATTC	ACATTAAAACAGCGGCTATC	TCTGCTGTTTTGGATTTCCC	TCAACATCATCTGAGCTCATYCGTGGCTTTTTCAGCAGCATCTGCTGTTTTGGATTTCCC[A/G]ACYCTACTATCTAAGCTCTTCCGCGAGATCTGTCGGCACTTCGCATCTTCTTGGGGGTTT	SNaPshot and GoldenGate
40000115	Continental/Mediterranean diagnostic	GACTTTCTCGCAATCAAAAC	GGGAAGTCAATCATCGTAAC	TAAAGAATTCATTTACCAAG	NA	SNaPshot
40000116	Mediterranean	CCAACTCTTACACTCCTTGG	CTGCCAGGTCCAGTACTTC	CGGATTTACTGAAGCATGTA	TATATGCCATTAAGAAAGCACACATTCAGATTGTAATATCCGGATTTACTGAAGCATGTA[G/C]CTATGAGTCGTACTTAAATTTTTACATTTTCACTAAGGCTCTCTTTATGTGTGTACCTAA	SNaPshot and GoldenGate
40000117	Mediterranean	GATCATTCACCTGCTAATCG	TGTCTGAACAAACGACATTG	NA	GTATCTCTGGTAATCATGGTTTAATTTGGTGAGGTATTGGATATTTGCTGACTTCTTAGT[T/C]TTCTTGTTCGTTTCTGCAATTCCTGCAATTTAAAATTAACATTAGCAGAATCCATGCTCA	GoldenGate
40000124	Mediterranean	Available upon request	Available upon request	NA	AGGACCATAAGTCACATAACTATGTCCAGTAATCCAGCCACAGTCTGCAGTGCACCTGAT[A/G]TAAGCGAGAAAAGGAAACTACAGTAAGAAAACACAGATTCTAGATAAGTAGCTCAATAAC	GoldenGate
40000125	Mediterranean	Available upon request	Available upon request	NA	AGATTATCGATGTATGTTGCTATTATTTTGTCTACTTGTAGCAGCAACATTTACGCCTTA[G/A]TTTTGAGCTAATGCCTTCTTTAGCAACGAACTTTGAGCTAACTTTGGTCTTTGGCCAGGT	GoldenGate
40000126	Mediterranean	Available upon request	Available upon request	NA	GTGTCTCTTTAGCTCCTATTTCTAACATTCTTCCATTGATTATTTTCCTAGGTGCCTTTC[A/C]ATATTGAGTCTGAGCATCCAGGACCTATTTCACATACCGTGGGAGTCGATAGTGGAAGCA	GoldenGate
40000137	Mediterranean	TTCTATTGGGAAAAGTGCTG	TGTCTGTGAGCACTCACTTC	NA	TGAATCTTGGTATCCACAAAAATAAACAATTTTATGTGCAAGGAATATTGCTTGTATGGC[G/A]CTGTCAAGTATTGATTCATGGGTTTCTAAGGAGATGAGCAATTGAGCACCAAGCCAAGTA	GoldenGate
40000141	Mediterranean	AGCAAGTGACAAGGAAGAAG	CCAGCTTCTCATTCAAAAAC	NA	ATGGCTTGGTGCCACAGGATCATTACCTGTGGCGCCCAGCCTCTTATAATCATGCCTCTG[C/T]CTTTGACGCGCTCCTCGAACCCATCTGCGAGCCATTCCTCGACATCAGGAAACTTTCCTC	GoldenGate
40000144	Mediterranean	ACTGCAGAATGTGTTCCTTC	AATTGTCCTAGCAACTGTCC	NA	CGCTACACTGGTCACACGGGACAAGTCACTCAAACCGGAAGACTCAAGCCCAGCTATGTA[A/C]GCATCAATAACAGCCTCATATCTTGCAACCGAGAAGATAAGCTGCAGCAACATCAATAAA	GoldenGate
40000148	Mediterranean	CTTTGCAAGGTGAAACATTC	ACATTAAAACAGCGGCTATC	NA	AACATCATCTGAGCTCATTCGTGGCTTTTCAGCAGCATCTGCTGTTTTGGATTTCCCAAC[C/T]CTACTATCTAAGCTCTTCCGCGAGATCTGTCGGCACTTCGCATCTTCTTGGGGTTTGTCC	GoldenGate
40000152	Mediterranean	TCCTGATGTACTCCTTTTGG	TGTACAAAGGATTGCTCCTC	NA	GGTAAGATCAATTGTAGTCATGCAAATAACACAATCAATCGGCTGATTTGCGCTATCCTC[A/G]ACCTTCCTGTGGTAGCAGTATTTCTCAGGGAGGATCTGGAGATTGTGGCCAAAAAAGATA	GoldenGate
40000153	Mediterranean	GTCCAGGCTTGTTACTCTTG	ACCAACTGGGTGTACTAAGC	TCTTTTTGAAGCCAAATCTT	AACAATGAACACTATGATGACTTCCCTCTGAGTTCAGAAGTCTTTTTGAAGCCAAATCTT[G/A]ACCGATTCCCTACCCACACAGGACGGGTTCAGACAGATCCATTGATTCATCATCATGTAA	SNaPshot and GoldenGate
40000154	Mediterranean	GAAAAGCAGAGAAGCATCC	AATCAGACAGCAGTTCGTTC	TTCCTTACCTTTGTATGGTC	AGAGCACATGAGAGCAAAATATAACGCAGAAGGTATCTGATTCCTTACCTTTGTATGGTC[T/C]TCATTCGATGCAGCCAAAACCATAGCGTGTGATTTTATACCGCGCATTGCCACTGGCTTA	SNaPshot and GoldenGate
40000155	Mediterranean	CTTTGATTGGTTCTTTGACC	AGGTAAAGCCTTTGTCCTTC	CTCTCGAGCTCTAACAAGAG	CGTTTGGGATCCATTGGCAGGTAGGCTGCCGCCCATCGTCCTCTCGAGCTCTAACAAGAG[C/T]GCCTTTACAAGAACATCAAAACAACGCTTGGATGTCGGATATCTTGATATCGACTTTGTG	SNaPshot and GoldenGate
40000156	Mediterranean	ACATGACTGAAGGCAAAAAC	TTTCTTCCTTGACTTTCAGC	GATCAGAGAAGCCTGATTGG	CGAAAAACTGTTGCTCAGATCAAGGATGAAGGCTTGGGGAGATCAGAGAAGCCTGATTGG[A/G]TCACTGTTATGGGTGCAATTTCACACATCAAGACCGACAGTTTTTGTTACCCTGCTTGCA	SNaPshot and GoldenGate
40000157	Mediterranean	GTTACCTCAAACCCAAAAGG	TCAGACCTCTATCAGGTTCC	GATTCCTTTAAATCTCTCTC	TAGTGAGGTTAGTTTTTGGTTCACTTTTCCAATATCAAGTGATTCCTTTAAATCTCTCTC[C/T]GACTGACACATTTGTGAACGTATTTCTTCTTTGATCTATGATCGAAACATACCATCAGGA	SNaPshot and GoldenGate
40000158	Mediterranean	TCCAGATATCATTCGTCTCC	CATAACCTCTTCAGGATTCG	CTTATGACTTAACAGCTTTG	CTAACAGAACTTGGAACTTTTTGTGTTTATCTAATTTATACTTATGACTTAACAGCTTTG[C/T]CAGACATTTGTTAAACCATGCAACTTCCATCACAGTTACATCTCATTTCAGCTTAGAAGG	SNaPshot and GoldenGate
40000159	Mediterranean	TTCATCTCATGAAGGGAGAG	GTCGTAGTGAGACCTGAAGC	AGGTCACGCTCCAATGCAAA	CCATGTTGGTTCTACTTTCTCCTTCACTGCTGTGCTTACGAGGTCACGCTCCAATGCAAA[T/C]GTTGCCAAATCGTCAGGATTTAAGGGGATCAATGCATTGGTTATCGATCATAGGCTGGTC	SNaPshot and GoldenGate
40000160	Mediterranean	CCTGATTACAGGAGCAGAAC	CCTGAACAACAGCTACTTCC	CAGTGCCAGATCATTTGGAG	ACATCTGCTCTAGACGAAAAGACTGTCGAAGCAGTTGCCACAGTGCCAGATCATTTGGAG[G/C]ATGCTAGTACTGAACAGCCTGGAGAAGATTTAAAGGTGCTGAACACTCAACCAGCTCCTG	SNaPshot and GoldenGate
40000161	Mediterranean	ATATGGAGTCCTGATGGAAC	GTTCTCTTCACAGCACCTTC	TGCTTATTTGGATGGGCGAA	CTTTATTGTCTTATCATCTCCACAGGTAATTATACATAGCTGCTTATTTGGATGGGCGAA[C/T]GCAATGTCATTTACACCACCGACATGTGCATCAATCTAATCAAAAAACAAAAGATAATTA	SNaPshot and GoldenGate
40000162	Mediterranean	TGGTCATCACAGAACAGTTG	AGAACGAGCTGTGAAGTCTG	TGGAAAGAAGGGAGTAAGCC	CATGCTTGCATCCTGCAGCTACGATGGTCGGGTTATTATATGGAAAGAAGGGAGTAAGCC[C/T]GATGAGTGGGCACAGGCACACACTTTCGTCGAGCACAAGTCCTCTGTAAACTCCATTGCT	SNaPshot and GoldenGate
40000163	Mediterranean	TCTATTGGGATGAGGTTCAG	CCTCTGCTGGAAAGTTAGTG	CTTGATTCGGGCCACAGCTG	AATAATTGGTGGTCAAAAAGTTACCTTAAGAGATCTCCAGCTTGATTCGGGCCACAGCTG[T/G]TCAAGATTTTCACTGCCAACTATAGTACCAGTAAACCTACGTGACAATTAAAACAACAGA	SNaPshot and GoldenGate
40000164	Mediterranean	TTGAGGTAGAAGGTGGTGTC	CTTTGACCGTTACATATACGC	AAGCATAACACGCAGTTCAT	ACATACATCCCTTTCGCCTGTTGTCCGACACAAATGTTCAAAGCATAACACGCAGTTCAT[C/G]GTGCAGCCATGCCATTCAGCATCATGAAGGAGAAGCTCGACTTCCTCGACATGGAGAAGT	SNaPshot and GoldenGate
40000165	Continental/Rhizomatous diagnostic	GCTATTTACTGCTTAGCTTGC	AAGCTTTCCAATCTTCATCC	CGCTATCTTCAGTTCCGTGA	CGGCTTGTTTAGCTTGACACATCTTTATCTCTTGTAGTCGCGCTATCTTCAGTTCCGTGA[A/C]TGTCCTGTGGAATGGGGATGGTGCAGGGATTTGCAATCCTTCATTTTTGTATTTAGAAGC	SNaPshot and GoldenGate
40000166	Continental/Rhizomatous diagnostic	AGCAGGATCTTGACCAGAC	TCAGAGGGTAATTTGATGTC	AACCACCAAAATCTTGGCTG	CACAGTAAAACCTATGGCAGCCAAAAGCTGCATGATCACCAACCACCAAAATCTTGGCTG[T/C]AAATGGGAGAAAAAGAAACACAGCTAGGGAGGACCGCTGATCATCTCCCGCGTTGAGCTG	SNaPshot and GoldenGate
40000167	Continental/Rhizomatous diagnostic	CCTGATTACAGGAGCAGAAC	CCTGAACAACAGCTACTTCC	ACACTGAAATTGCCCCTGAC	GCTGATGAGTCTCCTGCTGTCGCGGGAGAGGAGGTGCTGAACACTGAAATTGCCCCTGAC[G/A]GTAAAACTCCCAAGGGTGGGAGAGTCTGATGCTGCTCAATTGCCACCTTCGCCCAATGAG	SNaPshot and GoldenGate
40000176	Continental/Rhizomatous diagnostic	CTTTTCGCAAGAATAGATGC	CCAAGCTAACAGCTACCATC	NA	GTTTTTGTCACCTAGTCTTAGATTGTCTCCTGCTTATCACCACCTTCCAAGTGATAATAA[T/G]CTTCACGCCTGTCTTGTTACTGGCTGACCTCTAATCATAGGAGTATATTGTTTTCATTTT	GoldenGate
40000179	Continental/Rhizomatous diagnostic	CAGTACGGATTCTTCTCGTC	GTTTCTGATCTGTTGGAAGG	NA	TTCCTTCCATCATGTTCCGGGAAGATAAGACTCTCTTTCCTGCGATTCGACACACTACCG[G/A]CATGCTGATCAGACTGACCTAATATAGATTCTCCCAGCACACCATTACCAGTTGCTCCCG	GoldenGate
40000181	Continental/Rhizomatous diagnostic	TCTGGAAAGTCAAGAAGCTC	CTTCTTTGGGAGATCAACAG	NA	ACTGGAACCATTGTGACCGACGAGGGCAAAGAAAAGAAAAGTCACCTTTGACTTTGAGCC[G/A]TTCAGGCCAATTAATGCCTCCTTGTATCTCTGTGACAACAAGTTCCACACTGAGGCATTG	GoldenGate
40000184	Continental/Rhizomatous diagnostic	GATCATTCACCTGCTAATCG	TGTCTGAACAAACGACATTG	GCTAACAGATACAAAATTCA	ACTTTTCTTAGGGTTCATCGGAGATGGACTTCTTCAGGATGCTAACAGATACAAAATTCA[T/G]GAAGTCATCAACAAAGGGAAGTTACAATGTCGTTTGTTCAGACA	SNaPshot and GoldenGate
40000185	Continental/Rhizomatous diagnostic	TTGTGTACAATGAGCTGGTC	CGAAAGCTCGTACTCTAAGC	AAGGACTACCACATGTTCCG	GCCGCTGGAAGAAAGGTTCTTGTTCAGAAGGGTTGGCCAGAAGGACTACCACATGTTCCG[C/T]TGCGTTGCGCGGTATGGCTATAAGGATGTCAGGAAAGAAGACCATAGCTTCTTTGAGCAT	SNaPshot and GoldenGate
40000186	Continental/Rhizomatous diagnostic	CTTCATTCCAAACAAAGAGC	CTGGTCGACAGAGATTTTTC	CGACACAGTGCTTATTCGTA	TGCTCCTCATGGCCATGGGCTACCCTTACCGCGGTATCGTCGACACAGTGCTTATTCGTA[T/G]GGTCACAGTGGGCAAATGGAGATGAGACCATGCCCTCACCAATGCTACCACCATAGCTGC	SNaPshot and GoldenGate
40000187	Continental/Rhizomatous diagnostic	GACTTTCTCGCAATCAAAAC	GGGAAGTCAATCATCGTAAC	GAATTCATTTACCAAGAATG	CTTATCAGTTTCTTCATAATTGTCTCTTGATTAAAATAAAGAATTCATTTACCAAGAATG[A/G]CAACTTACAGTGGATACCCCGGCACCAGGGACATAATCACACAATGCCGATTGCAGTCCA	SNaPshot and GoldenGate
40000188	Continental/Mediterranean diagnostic	GGTCATCATGAAACAAATCC	GTACCAGCTAGTTCCTGACG	ATACAGGTAAACAGTTTTTG	NA	SNaPshot
40000189	Continental/Mediterranean diagnostic	GCTATTTACTGCTTAGCTTGC	AAGCTTTCCAATCTTCATCC	TTGAAACTTTGTTACAGCGC	NA	SNaPshot
40000190	Continental/Mediterranean diagnostic	Available upon request	Available upon request	CACTCAGAAATAGTGCTKAG	NA	SNaPshot
40000191	Continental/Mediterranean diagnostic	ATATGACCTCGAGCTTTCAG	AAGCAGTCTTTTGTTTCGTC	GTCAACTTGAAGAACTTCCC	NA	SNaPshot
40000192	Continental/Mediterranean diagnostic	TGATGAAATGATGTCACAGG	CCTCACTCTCTCTGGAATTG	CAGTCTGTTGTGCAATGGAG	NA	SNaPshot
40000193	Continental/Mediterranean diagnostic	GGCAAGCCTCTAGTCTACG	GAGGTGAATATCAGCGACTC	ATCACCTCCGCSTTCTCSCA	NA	SNaPshot
40000194	Continental	GGTCATCATGAAACAAATCC	GTACCAGCTAGTTCCTGACG	ATGATGGAGACTGTTCGGAG	NA	SNaPshot
40000195	Continental	TGGTCATCACAGAACAGTTG	AGAACGAGCTGTGAAGTCTG	GACATCGCCATGGATTACTA	NA	SNaPshot
40000196	Continental	GACTTTCTCGCAATCAAAAC	GGGAAGTCAATCATCGTAAC	TATTTCCCTTCAAAATCACT	NA	SNaPshot
40000197	Continental	TTGTGTACAATGAGCTGGTC	CGAAAGCTCGTACTCTAAGC	GTTGCGCGGTATGGCTATAA	NA	SNaPshot
40000198	Continental	ACATTAGTCCATAGGGGTTG	AACGGGGGATAAGTTTAGAG	TTGTAGTTGTGTGAGTAGAG	NA	SNaPshot
40000199	Continental	CCTTAGGACATCATCAAAGC	CACGTTTTCCTTATCCAAAG	AAGTAACTCTTCCAGATGTA	NA	SNaPshot
40000200	Continental	GCAGATCTTGTACTCCTTGC	ACCAAGAAACAATAGCCAAC	TGATAAATGTTGGACAACTA	NA	SNaPshot
40000201	Continental	Available upon request	Available upon request	TACTGTGTCAGCAGGTATGC	NA	SNaPshot
40000202	Continental	AGCAAGTGACAAGGAAGAAG	CCAGCTTCTCATTCAAAAAC	AAGGGTTTGTTGGAGGCTTC	NA	SNaPshot
40000203	Continental	TGACAGCGCTGAAAAGAG	CCTCATAGTAGCACCAAAGG	CCAAAGAGGACTCCCTCCAG	NA	SNaPshot
40000204	Continental	Available upon request	Available upon request	AGGCAGCCAACCATGGCAGC	NA	SNaPshot
40000205	Continental	GTCCAGGCTTGTTACTCTTG	ACCAACTGGGTGTACTAAGC	TCCTGTGTGGGTAGCGAATC	NA	SNaPshot
40000206	Continental	CTTCATTCCAAACAAAGAGC	CTGGTCGACAGAGATTTTTC	AAGCCACAAGCCAAGAAGAC	NA	SNaPshot
40000207	Continental	ATATGGAGTCCTGATGGAAC	GTTCTCTTCACAGCACCTTC	ACATTCCTAACTAAAAGTGT	NA	SNaPshot
40000208	Continental	Available upon request	Available upon request	GATAGGCGCTCCAGAAGCAA	NA	SNaPshot
40000209	Continental	TTGAGGTAGAAGGTGGTGTC	CTTTGACCGTTACATATACGC	AACATGTGTGTCGGACAACA	NA	SNaPshot
40000210	Continental	AGTGAGGCTGTTGCTGTG	TAATTGGGAAGCCACAATAC	CTACATTTCTTAAATTGCTC	NA	SNaPshot
40000211	Continental	GGTGTTCCCAACAGATTTAG	TAAAGTCGAAAAGCTGAACC	TTACATTAGAGATGTGGTGT	NA	SNaPshot
40000212	Continental	Available upon request	Available upon request	TCCAGCACAAAGTATATCTT	NA	SNaPshot
40000213	Continental	CATATTCGTTGGGAAGTACG	GATTGTCTTGGTCGATTTTC	GCCTGATAGCTCTATGAAGT	NA	SNaPshot
40000214	Continental	TCAGAAGGAAATCATCTTCG	CCCCTGCTTTACATAACAAC	GTGCTGAAAGTTGTTGCTAG	NA	SNaPshot
40000215	Continental	CCAGAATCTTCTGAAAATGG	TGCCACAGAAACTACCTAGAG	AGCTTTGGGTTTGTACTGTC	NA	SNaPshot
40000216	Continental	GTCAGTGCCAAGAGACTTTC	ACATCATCCCAAAAATGGAC	AAGAAGTCGATGAGTGCTGC	NA	SNaPshot
40000217	Continental	TCAGTGACCAGTCAAAGAATAG	ACTCTTCAAACAGGCTTCAC	TCCCTAAAGCTCATGCACAG	NA	SNaPshot
40000218	Continental	AGGACGAGTTCTGGTTCTG	AGATCAGTGCAAATTTCAGG	TGGTCAGTTGGCAGTACCCT	NA	SNaPshot
40000219	Continental	GATGCATCACAAGTTGACTG	CACATTGGAAGGGACTAAAG	GGACAGACTGGCCAGACTCA	NA	SNaPshot
40000220	Continental	TTTTGTGGTCAAAGATAGGC	GCAGTCAAAAGGAAGTTCTG	ACCGCAGGACATCCTTCAGT	NA	SNaPshot
40000221	Mediterranean	GAAGGCTGTAATGACAGGTG	ACAAAATTCACAGGGAACTG	TGTTGTAGGTCCGATCGAGC	NA	SNaPshot
40000222	Mediterranean	GCTATTTACTGCTTAGCTTGC	AAGCTTTCCAATCTTCATCC	AGCCCAGTGTTTGGTATCCA	NA	SNaPshot
40000223	Mediterranean	ACCTTACTGGGAGAGTGGAC	GAAAGACCAGTCAGTTCAGG	TTTGTTCATGTTCGCTACTG	NA	SNaPshot
40000224	Mediterranean	TGTTTGTGAGAAGATGGTTG	CATGCCTCCTTTAGTGTAGC	ACAAAGTTGAACACTGCACT	NA	SNaPshot
40000225	Mediterranean	GGCTTATCAAACACTTTTGG	TCCTTTTCACCAGTCATTTC	AGGTTGCACTTGGATTACTC	NA	SNaPshot
40000226	Mediterranean	AACTCTTTAGCCCCACTCTC	TCATCCTGCTGAGGAAGTAG	GCATGCCCAGGCGTGGTATC	NA	SNaPshot
40000227	Continental/Rhizomatous diagnostic	GGGACACTGATGATTCTTTC	TTGGTGTACAATTGTCTTGG	TCAACATAAACCTGATTGTA	NA	SNaPshot
40000228	Continental/Rhizomatous diagnostic	TTTGTACCATGCAGTCAGAG	CCTGGTGTTCACTAATAGCC	TGTGTTCTACTTTCTGCTTT	NA	SNaPshot
