# Supplementary material for: Genome-wide SNP identification in multiple morphotypes of allohexaploid tall fescue (Festuca arundinacea Schreb)
Source: BMC Genomics. 2012 Jun 6;13:219. doi: 10.1186/1471-2164-13-219 (PMC3444928; doi:10.1186/1471-2164-13-219)
Supplement: Additional file 7 — Allele designations generated using SNaPshot™ chemistry. Allele calls generated for each tall fescue genotype included in the SNaPshot™ SNP validation assay. Accessions described as ‘Continental 2’ are as described in the legend to Additional file 1. [file 1471-2164-13-219-S7.xls]

## Sheet: Sheet1
Accession ID/cultivar name	Morphotype	40000165	40000222	40000081	40000116	40000153	40000205	40000077	40000085	40000084	40000155	40000071	40000086	40000087	40000197	40000088	40000186	40000069	40000206	40000160	40000167	40000093	40000223	40000194	40000095	40000207	40000208	40000161	40000195	40000162	40000092	40000187	40000094	40000196	40000164	40000073	40000209	40000198	40000083	40000199	40000210	40000188	40000157	40000115	40000067	40000211	40000158	40000113	40000184
440363	Continental 2	CA	GA	GA	GG	GG	GG	GA	GG	GA	CC	CA	TT	CT	GG	GA	GA	GA	CG	CC	GG	CT	--	--	GA	GT	CC	TT	--	CT	GG	AA	TT	--	CG	TC	GG	CT	GA	CT	GG	--	TT	TA	--	AA	--	TT	TT
505833	Continental 2	CA	GA	GA	GG	GG	GC	GA	AA	GA	CC	GG	TT	CC	GG	GA	GA	GA	CG	CC	GG	CT	GG	--	GA	GT	CC	TT	--	CT	GG	AA	TT	--	CG	TC	GG	CT	GA	CT	GG	--	TT	--	TT	AA	--	TT	TT
619025	Continental 2	CA	GA	GA	GG	GG	GG	GA	GG	GA	--	CA	TT	CT	GG	GA	GA	GA	CG	CC	GG	CTA	GG	--	GA	GT	CC	TT	--	CT	--	AA	TT	--	CG	TC	GG	CT	AA	CT	GG	--	TT	TA	TT	AA	TT	TT	TT
636667	Continental 2	CA	GA	GA	GG	GG	GC	GA	GG	GA	CC	CG	TT	CT	GG	GA	GA	GA	CG	CC	GG	CT	--	--	GA	GT	CT	TT	--	CT	GG	AA	TT	--	CG	TC	GG	CT	GA	CT	GG	--	TC	TA	TT	AA	TT	TT	TG
227446	Continental	CA	GA	GA	GG	GG	GG	GA	GG	GA	CC	AA	TT	CT	GG	GA	GA	GA	CG	CC	GG	CT	GG	--	GA	GT	CT	TT	--	CT	GG	AA	TT	--	CG	TC	GG	CT	AA	CT	GG	--	TT	TAG	--	AA	--	TT	TT
234884	Continental	CA	GA	GA	GG	GG	GC	GA	GG	GA	CC	--	TT	CT	GG	GA	GA	GA	CC	CC	GG	CT	GG	--	GA	GT	CC	TT	--	CT	GG	AA	TT	--	CG	TC	GG	CT	AA	CT	GG	--	TT	TA	--	AA	TT	TT	TT
277839	Continental	CA	GA	GA	GG	GG	GC	GA	--	GA	CC	GA	TT	CT	GG	GA	GA	GA	CC	CC	GG	CT	--	--	GA	GT	CT	TT	--	CT	GG	AA	TT	--	CC	TC	TT	CT	GA	CT	GG	--	TT	TA	--	AG	--	TT	TT
277840	Continental	CA	GA	GA	GG	GG	GG	GA	AA	GA	CC	AA	TT	CT	GG	GA	GA	GA	CG	CC	GG	CT	--	--	GA	GT	CC	TT	--	CT	GC	AA	TT	--	CC	TC	TT	CT	AA	CT	GG	--	TT	TA	--	AA	--	TT	TT
283293	Continental	CA	GA	GA	GG	GG	GG	GA	GA	GA	CC	GA	TT	CC	GG	GA	GA	GA	CG	CC	GG	CT	GG	--	GA	GT	CC	TT	--	CT	GG	AG	TT	--	CG	TC	GG	CT	--	CT	GG	--	TT	TA	TT	AA	TT	TT	TT
287820	Continental	CA	GA	GA	GG	GG	GC	GA	AA	GA	CC	AA	TT	CC	GG	--	GA	GA	CG	CC	GG	CT	GG	--	GA	GT	CC	TT	--	CT	GG	AA	TG	--	CG	TC	GG	CT	GA	CT	GG	--	TT	TA	TT	AG	--	TT	TG
304844	Continental	CA	GA	GA	GG	GG	GC	GA	AA	GA	CC	AA	--	CT	GG	GA	GA	GA	CC	CC	GG	--	GG	--	GA	GT	CT	TT	CC	CT	GG	AG	TT	--	CC	TC	GT	CT	GA	CT	GG	--	TT	TA	--	AA	TT	TT	TT
418603	Continental	CA	GA	--	GG	GG	GC	GA	GA	GA	CT	GA	TT	CT	GG	GA	GA	GA	CG	CC	GG	CC	GG	--	GA	GT	CT	TT	--	CT	GG	AA	TT	--	CG	TC	GT	CT	AA	CT	GG	--	TT	GG	GG	AA	TT	TT	TT
422628	Continental	CA	GA	GA	GG	GG	GC	GA	GA	GA	CC	GA	TT	CT	GG	GA	GA	GA	CG	CC	GG	CT	--	--	GA	GT	CT	TT	--	CT	GG	AA	TG	--	CG	TC	GT	CT	AA	CT	GG	--	TT	TA	TT	AA	--	TT	TT
422663	Continental	CA	GA	GA	GG	GG	GG	GA	GA	GA	CC	GA	TT	CT	GG	GA	GA	GA	CG	CC	GG	CC	--	--	GA	GT	CT	TT	--	CT	GG	AA	TT	--	CG	TC	GT	CT	GA	CT	--	--	TT	TA	--	AA	--	TT	TT
422714	Continental	CA	GA	GA	GG	GG	GC	GA	AA	GA	CT	GA	TT	CT	GG	GA	GA	GA	CG	CC	GG	CC	GG	--	GA	GT	CT	TT	CC	CT	GC	AA	TT	--	CC	TC	GT	CT	AA	CT	GG	--	TT	TA	TT	AG	--	TT	TT
422732	Continental	CA	GA	GA	GG	GG	GC	GA	GG	GA	CC	GA	TT	CC	GG	GA	GA	GA	CG	CC	GG	CC	--	--	--	GT	CT	TT	--	CT	GG	AA	TT	--	CG	TT	GT	CT	GA	CT	GG	--	TT	TA	TT	AA	TT	TT	TT
422743	Continental	CA	GA	GA	GG	GG	GC	GA	GA	GA	CC	AA	TT	CT	GG	GA	GA	GA	CG	CC	GG	CC	GG	--	GA	GT	CT	TT	--	CT	GC	AA	--	--	CC	TC	GT	CT	GA	CT	GG	--	TT	TA	--	AG	--	TT	TT
423052	Continental	CA	GA	--	GG	GG	GC	GA	AA	GA	CT	GA	TT	CC	GG	GA	GA	GA	CG	CC	GG	CC	--	--	GA	GT	CC	TT	--	CT	GG	AA	--	--	GG	TC	GG	CT	GA	CT	GG	--	TT	TA	TT	AG	--	TT	TT
423087	Continental	CA	GA	GA	GG	GG	GC	GA	GG	GA	CC	AA	TT	CC	GG	GA	GA	GA	GG	CC	GG	CT	--	--	--	GT	CT	TT	--	CT	GC	AA	TT	--	CG	TC	GG	CT	AA	CT	GA	--	TT	TA	TT	AA	--	TT	TT
423116	Continental	CA	GA	GA	GG	GG	GC	GA	AA	GA	CC	GAC	TT	CT	GG	--	GA	GA	CG	CC	GG	--	GG	--	GA	GT	CC	TT	--	CT	GC	AA	TT	--	CG	TT	GG	CT	--	CT	GA	--	TT	TA	--	AA	TT	TT	--
504538	Continental	CA	GA	GA	GG	GG	GC	GA	GA	GA	CC	--	TT	CT	GG	GA	GA	GA	CG	CC	GG	CC	GG	--	GA	GT	CC	TT	CC	CT	GG	AA	TT	--	CG	TC	GG	CT	GA	CT	GG	--	TT	TAG	GG	AG	TT	TT	TT
505832	Continental	CA	GA	GA	GG	GG	GG	GA	GA	GA	CT	AA	TT	CT	GG	GA	GA	GA	CG	CC	GG	CC	GG	--	GA	GT	CC	TT	--	CT	GG	AA	TT	--	CG	TC	GG	CT	AA	CT	GG	--	TT	TA	--	AA	TT	TT	TT
527494	Continental	CA	GA	GA	GG	GG	GC	GA	GG	GA	CC	GA	TT	CC	GG	GA	GA	GA	GG	CC	GG	CT	--	--	GA	GT	CC	TT	--	CT	GG	AA	TT	--	CG	TC	GG	CT	--	CT	GG	--	TT	TA	--	AA	TT	TT	TT
527495	Continental	CA	GA	GA	GG	GG	GC	GA	GA	GA	CC	GA	TT	CT	GG	GA	GA	GA	CC	CC	GG	CC	GG	--	GA	GT	CC	TT	CC	CT	GG	AA	TT	--	CG	TC	GT	CT	GA	CT	GG	--	TT	TA	CT	AG	TT	TT	TG
596701	Continental	CA	GA	GA	GG	GG	GG	GA	AA	AA	CC	GA	TT	CT	GG	GA	GA	GA	CC	CC	GG	CC	GG	--	GA	GT	CC	TT	CT	CT	GC	AA	TT	--	CG	TC	GG	CT	GA	CT	GG	--	TT	TA	--	AA	--	TT	TT
598944	Continental	CA	GA	GA	GG	GG	CC	GA	AA	AA	CC	--	TT	CC	GG	GA	GA	GA	CG	CC	GG	CC	--	--	GA	GT	CT	TT	CC	CT	GG	AA	--	--	--	TC	GG	CT	--	CT	GG	--	TT	TA	--	AG	--	TT	--
619026	Continental	CA	GA	GA	GG	GG	GC	GA	GA	GA	CC	GA	TT	CT	GG	GA	GA	GA	GG	CC	GG	CT	--	--	GA	GT	--	--	--	CT	GG	AA	--	--	CG	TT	GG	CT	GA	CT	--	--	--	TA	--	AA	--	TT	--
634234	Continental	CA	GA	GA	GG	GG	GC	GA	GA	GA	CT	GA	GT	CT	GG	GA	GA	GA	CC	CA	GG	CT	GG	--	GA	GT	CT	TT	CC	CT	GG	AG	TG	--	CG	TC	GG	CT	GA	CT	GG	--	--	TA	TT	AA	--	--	GG
636591	Continental	CA	GA	GA	GG	GG	GG	GA	AA	GA	CC	AA	TT	CT	GG	GA	GA	GA	CG	CA	GG	CT	GG	--	GA	GT	CT	TT	--	CTG	GG	AA	TT	--	CG	TC	GT	CT	AA	CT	GG	--	TT	TA	TT	AA	--	TT	TT
Jesup	Continental	--	--	GA	GG	GG	GG	GA	GG	GA	CC	GA	CT	CC	GG	--	--	--	CC	CC	GG	CT	--	GG	--	GT	CT	TT	CC	CT	GG	AA	TT	--	CG	TC	GG	CT	GA	CT	GG	--	TC	TA	CC	AA	TT	TT	TT
KY31	Continental	CA	GA	GA	GG	GG	GG	GA	GG	GA	CC	GA	TT	CT	GG	GA	GA	GA	CC	CA	GG	CT	GG	--	GA	GT	CT	TT	CC	CT	GG	AA	TT	--	CG	TC	GT	CT	GA	CT	GG	--	TT	TA	--	AA	--	TT	TT
Quantum	Continental	CA	GA	GA	GG	GG	GG	GA	AA	GA	CC	GA	TT	CT	GG	--	GA	GA	CG	CA	GG	CT	GG	--	GA	GT	CT	TT	--	CT	--	AA	TC	--	CC	TC	GT	CT	AA	CT	GA	--	TT	TA	--	AA	--	TT	TT
231553	Mediterranean	CC	GA	--	GC	GA	GG	GA	AA	AA	CC	--	--	CC	GG	GA	--	GA	CG	CC	GG	--	--	--	AA	GT	TT	CT	--	CT	--	AG	TT	--	CC	CC	GG	CT	AA	CT	AA	--	TT	--	--	AA	CT	TC	--
232879	Mediterranean	CA	GA	GA	GC	GG	GC	GA	AA	GA	CC	--	--	CC	GG	GA	--	GA	CG	CC	GG	CA	--	--	GA	GT	CC	TT	--	CT	GC	AA	TT	--	CG	CT	GG	CT	AA	CT	--	--	TT	TA	--	AG	TT	TT	--
261029	Mediterranean	CC	GA	GG	GC	GG	GG	GA	AA	AA	CC	--	--	CC	GG	AA	--	GA	CG	GG	GG	CC	--	--	GA	TT	CT	CT	CT	CT	GC	AA	TT	--	CG	CT	GT	CT	AA	CT	--	--	TC	TA	--	AA	--	--	--
269850	Mediterranean	CC	GA	--	GC	GG	GA	GA	AA	AA	CC	--	--	CC	GG	AA	--	GA	GG	CG	GG	CC	--	--	GA	TT	CT	CT	--	CT	GC	AA	TT	--	CG	CT	GT	CT	--	CT	--	--	TC	TA	GG	AA	CT	TC	--
287819	Mediterranean	CC	GA	GG	GC	GG	GG	AA	AA	--	CC	--	--	CC	GG	AA	GA	GA	GG	--	GG	CC	--	--	GA	TT	CT	CT	--	CT	--	AA	TT	--	CG	CT	GG	CT	--	CT	--	--	TT	TA	--	AA	TT	TT	TT
535582	Mediterranean	CC	GA	GG	GC	GA	GA	GA	AA	AA	CC	--	--	CC	GG	AA	GA	GA	GG	GG	GG	CC	--	--	GA	TT	TT	CT	--	CT	GC	AA	TT	--	CG	CT	GG	CT	AA	CT	--	--	TC	TA	--	AA	--	TT	--
598932	Mediterranean	CC	GA	GG	GC	GG	GG	GA	AA	AA	CT	--	--	CC	GG	AA	AA	AA	GG	CG	GG	CC	--	--	GA	TT	TT	CT	--	CT	GC	AA	TT	--	CG	CT	GT	CT	--	CT	--	--	TT	AA	GG	AA	--	--	--
610943	Mediterranean	CC	GA	GG	GC	--	--	AA	AA	AA	--	--	--	CC	GG	AA	GA	GA	GG	--	--	--	--	--	--	TT	CT	CT	--	CT	--	AA	TT	--	--	--	--	CT	--	CT	AA	--	TC	TA	GG	AA	CC	CC	GG
610952	Mediterranean	CC	GA	GG	GC	GA	GG	GA	AA	AA	CC	--	--	CC	GG	AA	GA	GA	--	--	GG	CC	--	--	GA	TT	CC	CT	--	CT	GC	AA	TT	--	CG	CT	GG	CT	--	CT	--	--	TT	--	GG	AA	CT	TC	--
619480	Mediterranean	CC	GA	GA	--	GG	GA	GA	AA	AA	CC	--	--	CC	GG	AA	AA	AA	GG	GG	GG	--	--	--	GA	TT	CT	CT	--	CT	--	AA	TT	--	CG	CT	GG	CT	--	CT	--	--	TT	TA	--	AA	TT	--	--
Prosper	Mediterranean	CC	GA	GG	GC	GG	GG	GA	AA	AA	CT	--	--	CC	GG	AA	GA	GA	GG	GG	GG	CC	CG	--	GA	TT	CT	CT	CT	CTG	GC	AA	TT	--	--	CC	--	CT	AA	CT	AA	--	TC	TA	--	AA	CT	TC	TG
Resolute	Mediterranean	CC	GA	GG	GC	GG	GA	GA	AA	AA	CT	--	--	CC	GG	AA	GA	GA	GG	GG	GG	CC	CG	--	GA	TT	CT	CT	--	CT	GC	AA	TT	--	CG	CC	GG	CT	AA	CT	AA	--	TT	GG	GG	AA	CC	CC	GG
423044	Rhizomatous	CC	GA	GA	GG	GG	GA	GA	AA	AA	CC	--	TT	CT	GG	GA	GA	GA	CC	CC	GA	CC	--	--	GA	GT	CT	TT	--	CT	GG	AA	--	--	CG	CT	GT	CT	GA	CT	GA	--	TT	TA	--	AG	TT	TT	GT
512315	Rhizomatous	CC	GA	GA	GG	GG	GA	GA	AA	AA	CC	--	--	CT	GG	GA	AA	AA	CC	CC	GA	--	--	--	--	GT	--	TT	--	--	--	AA	--	--	CC	TT	GG	CT	AA	CT	AA	--	TT	TA	--	AA	--	TT	GG
578716	Rhizomatous	CC	GA	GA	GG	GG	GA	GA	AA	GA	CC	--	--	CT	GG	AA	CA	AA	CC	CC	GA	CC	--	--	AA	GT	CT	TT	--	--	GC	AA	TT	--	CC	--	GG	CT	--	CT	AA	--	TT	TA	--	AA	--	TT	GT
Torpedo	Rhizomatous	CC	GA	GA	GG	GG	GA	GA	AA	GA	CC	AA	TT	CT	GG	AA	CA	AA	CC	CA	GA	CC	--	--	AA	GT	CT	TT	--	CT	GC	AA	TT	--	CG	CT	GG	CT	AA	CT	AA	--	TT	TA	--	AA	--	TT	GT
[truncated: 48 more columns]

## Sheet: Sheet2
SNP ID	440363	505833	619025	636667	227446	234884	277839	277840	283293	287820	304844	418603	422628	422663	422714	422732	422743	423052	423087	423116	504538	505832	527494	527495	596701	598944	619026	634234	636591	Jesup	KY31	Quantum	231553	232879	261029	269850	287819	535582	598932	610943	610952	619480	Prosper	Resolute	423044	512315	578716	Torpedo
	Continental 2	Continental 2	Continental 2	Continental 2	Continental	Continental	Continental	Continental	Continental	Continental	Continental	Continental	Continental	Continental	Continental	Continental	Continental	Continental	Continental	Continental	Continental	Continental	Continental	Continental	Continental	Continental	Continental	Continental	Continental	Continental	Continental	Continental	Mediterranean	Mediterranean	Mediterranean	Mediterranean	Mediterranean	Mediterranean	Mediterranean	Mediterranean	Mediterranean	Mediterranean	Mediterranean	Mediterranean	Rhizomatous	Rhizomatous	Rhizomatous	Rhizomatous
40000165	CA	CA	CA	CA	CA	CA	CA	CA	CA	CA	CA	CA	CA	CA	CA	CA	CA	CA	CA	CA	CA	CA	CA	CA	CA	CA	CA	CA	CA	--	CA	CA	CC	CA	CC	CC	CC	CC	CC	CC	CC	CC	CC	CC	CC	CC	CC	CC
40000222	GA	GA	GA	GA	GA	GA	GA	GA	GA	GA	GA	GA	GA	GA	GA	GA	GA	GA	GA	GA	GA	GA	GA	GA	GA	GA	GA	GA	GA	--	GA	GA	GA	GA	GA	GA	GA	GA	GA	GA	GA	GA	GA	GA	GA	GA	GA	GA
40000081	GA	GA	GA	GA	GA	GA	GA	GA	GA	GA	GA	--	GA	GA	GA	GA	GA	--	GA	GA	GA	GA	GA	GA	GA	GA	GA	GA	GA	GA	GA	GA	--	GA	GG	--	GG	GG	GG	GG	GG	GA	GG	GG	GA	GA	GA	GA
40000116	GG	GG	GG	GG	GG	GG	GG	GG	GG	GG	GG	GG	GG	GG	GG	GG	GG	GG	GG	GG	GG	GG	GG	GG	GG	GG	GG	GG	GG	GG	GG	GG	GC	GC	GC	GC	GC	GC	GC	GC	GC	--	GC	GC	GG	GG	GG	GG
40000153	GG	GG	GG	GG	GG	GG	GG	GG	GG	GG	GG	GG	GG	GG	GG	GG	GG	GG	GG	GG	GG	GG	GG	GG	GG	GG	GG	GG	GG	GG	GG	GG	GA	GG	GG	GG	GG	GA	GG	--	GA	GG	GG	GG	GG	GG	GG	GG
40000205	GG	GC	GG	GC	GG	GC	GC	GG	GG	GC	GC	GC	GC	GG	GC	GC	GC	GC	GC	GC	GC	GG	GC	GC	GG	CC	GC	GC	GG	GG	GG	GG	GG	GC	GG	GA	GG	GA	GG	--	GG	GA	GG	GA	GA	GA	GA	GA
40000077	GA	GA	GA	GA	GA	GA	GA	GA	GA	GA	GA	GA	GA	GA	GA	GA	GA	GA	GA	GA	GA	GA	GA	GA	GA	GA	GA	GA	GA	GA	GA	GA	GA	GA	GA	GA	AA	GA	GA	AA	GA	GA	GA	GA	GA	GA	GA	GA
40000085	GG	AA	GG	GG	GG	GG	--	AA	GA	AA	AA	GA	GA	GA	AA	GG	GA	AA	GG	AA	GA	GA	GG	GA	AA	AA	GA	GA	AA	GG	GG	AA	AA	AA	AA	AA	AA	AA	AA	AA	AA	AA	AA	AA	AA	AA	AA	AA
40000084	GA	GA	GA	GA	GA	GA	GA	GA	GA	GA	GA	GA	GA	GA	GA	GA	GA	GA	GA	GA	GA	GA	GA	GA	AA	AA	GA	GA	GA	GA	GA	GA	AA	GA	AA	AA	--	AA	AA	AA	AA	AA	AA	AA	AA	AA	GA	GA
40000155	CC	CC	--	CC	CC	CC	CC	CC	CC	CC	CC	CT	CC	CC	CT	CC	CC	CT	CC	CC	CC	CT	CC	CC	CC	CC	CC	CT	CC	CC	CC	CC	CC	CC	CC	CC	CC	CC	CT	--	CC	CC	CT	CT	CC	CC	CC	CC
40000071	CA	GG	CA	CG	AA	--	GA	AA	GA	AA	AA	GA	GA	GA	GA	GA	AA	GA	AA	GAC	--	AA	GA	GA	GA	--	GA	GA	AA	GA	GA	GA	--	--	--	--	--	--	--	--	--	--	--	--	--	--	--	AA
40000086	TT	TT	TT	TT	TT	TT	TT	TT	TT	TT	--	TT	TT	TT	TT	TT	TT	TT	TT	TT	TT	TT	TT	TT	TT	TT	TT	GT	TT	CT	TT	TT	--	--	--	--	--	--	--	--	--	--	--	--	TT	--	--	TT
40000087	CT	CC	CT	CT	CT	CT	CT	CT	CC	CC	CT	CT	CT	CT	CT	CC	CT	CC	CC	CT	CT	CT	CC	CT	CT	CC	CT	CT	CT	CC	CT	CT	CC	CC	CC	CC	CC	CC	CC	CC	CC	CC	CC	CC	CT	CT	CT	CT
40000197	GG	GG	GG	GG	GG	GG	GG	GG	GG	GG	GG	GG	GG	GG	GG	GG	GG	GG	GG	GG	GG	GG	GG	GG	GG	GG	GG	GG	GG	GG	GG	GG	GG	GG	GG	GG	GG	GG	GG	GG	GG	GG	GG	GG	GG	GG	GG	GG
40000088	GA	GA	GA	GA	GA	GA	GA	GA	GA	--	GA	GA	GA	GA	GA	GA	GA	GA	GA	--	GA	GA	GA	GA	GA	GA	GA	GA	GA	--	GA	--	GA	GA	AA	AA	AA	AA	AA	AA	AA	AA	AA	AA	GA	GA	AA	AA
40000186	GA	GA	GA	GA	GA	GA	GA	GA	GA	GA	GA	GA	GA	GA	GA	GA	GA	GA	GA	GA	GA	GA	GA	GA	GA	GA	GA	GA	GA	--	GA	GA	--	--	--	--	GA	GA	AA	GA	GA	AA	GA	GA	GA	AA	CA	CA
40000069	GA	GA	GA	GA	GA	GA	GA	GA	GA	GA	GA	GA	GA	GA	GA	GA	GA	GA	GA	GA	GA	GA	GA	GA	GA	GA	GA	GA	GA	--	GA	GA	GA	GA	GA	GA	GA	GA	AA	GA	GA	AA	GA	GA	GA	AA	AA	AA
40000206	CG	CG	CG	CG	CG	CC	CC	CG	CG	CG	CC	CG	CG	CG	CG	CG	CG	CG	GG	CG	CG	CG	GG	CC	CC	CG	GG	CC	CG	CC	CC	CG	CG	CG	CG	GG	GG	GG	GG	GG	--	GG	GG	GG	CC	CC	CC	CC
40000160	CC	CC	CC	CC	CC	CC	CC	CC	CC	CC	CC	CC	CC	CC	CC	CC	CC	CC	CC	CC	CC	CC	CC	CC	CC	CC	CC	CA	CA	CC	CA	CA	CC	CC	GG	CG	--	GG	CG	--	--	GG	GG	GG	CC	CC	CC	CA
40000167	GG	GG	GG	GG	GG	GG	GG	GG	GG	GG	GG	GG	GG	GG	GG	GG	GG	GG	GG	GG	GG	GG	GG	GG	GG	GG	GG	GG	GG	GG	GG	GG	GG	GG	GG	GG	GG	GG	GG	--	GG	GG	GG	GG	GA	GA	GA	GA
40000093	CT	CT	CTA	CT	CT	CT	CT	CT	CT	CT	--	CC	CT	CC	CC	CC	CC	CC	CT	--	CC	CC	CT	CC	CC	CC	CT	CT	CT	CT	CT	CT	--	CA	CC	CC	CC	CC	CC	--	CC	--	CC	CC	CC	--	CC	CC
40000223	--	GG	GG	--	GG	GG	--	--	GG	GG	GG	GG	--	--	GG	--	GG	--	--	GG	GG	GG	--	GG	GG	--	--	GG	GG	--	GG	GG	--	--	--	--	--	--	--	--	--	--	CG	CG	--	--	--	--
40000194	--	--	--	--	--	--	--	--	--	--	--	--	--	--	--	--	--	--	--	--	--	--	--	--	--	--	--	--	--	GG	--	--	--	--	--	--	--	--	--	--	--	--	--	--	--	--	--	--
40000095	GA	GA	GA	GA	GA	GA	GA	GA	GA	GA	GA	GA	GA	GA	GA	--	GA	GA	--	GA	GA	GA	GA	GA	GA	GA	GA	GA	GA	--	GA	GA	AA	GA	GA	GA	GA	GA	GA	--	GA	GA	GA	GA	GA	--	AA	AA
40000207	GT	GT	GT	GT	GT	GT	GT	GT	GT	GT	GT	GT	GT	GT	GT	GT	GT	GT	GT	GT	GT	GT	GT	GT	GT	GT	GT	GT	GT	GT	GT	GT	GT	GT	TT	TT	TT	TT	TT	TT	TT	TT	TT	TT	GT	GT	GT	GT
40000208	CC	CC	CC	CT	CT	CC	CT	CC	CC	CC	CT	CT	CT	CT	CT	CT	CT	CC	CT	CC	CC	CC	CC	CC	CC	CT	--	CT	CT	CT	CT	CT	TT	CC	CT	CT	CT	TT	TT	CT	CC	CT	CT	CT	CT	--	CT	CT
40000161	TT	TT	TT	TT	TT	TT	TT	TT	TT	TT	TT	TT	TT	TT	TT	TT	TT	TT	TT	TT	TT	TT	TT	TT	TT	TT	--	TT	TT	TT	TT	TT	CT	TT	CT	CT	CT	CT	CT	CT	CT	CT	CT	CT	TT	TT	TT	TT
40000195	--	--	--	--	--	--	--	--	--	--	CC	--	--	--	CC	--	--	--	--	--	CC	--	--	CC	CT	CC	--	CC	--	CC	CC	--	--	--	CT	--	--	--	--	--	--	--	CT	--	--	--	--	--
40000162	CT	CT	CT	CT	CT	CT	CT	CT	CT	CT	CT	CT	CT	CT	CT	CT	CT	CT	CT	CT	CT	CT	CT	CT	CT	CT	CT	CT	CTG	CT	CT	CT	CT	CT	CT	CT	CT	CT	CT	CT	CT	CT	CTG	CT	CT	--	--	CT
40000092	GG	GG	--	GG	GG	GG	GG	GC	GG	GG	GG	GG	GG	GG	GC	GG	GC	GG	GC	GC	GG	GG	GG	GG	GC	GG	GG	GG	GG	GG	GG	--	--	GC	GC	GC	--	GC	GC	--	GC	--	GC	GC	GG	--	GC	GC
40000187	AA	AA	AA	AA	AA	AA	AA	AA	AG	AA	AG	AA	AA	AA	AA	AA	AA	AA	AA	AA	AA	AA	AA	AA	AA	AA	AA	AG	AA	AA	AA	AA	AG	AA	AA	AA	AA	AA	AA	AA	AA	AA	AA	AA	AA	AA	AA	AA
40000094	TT	TT	TT	TT	TT	TT	TT	TT	TT	TG	TT	TT	TG	TT	TT	TT	--	--	TT	TT	TT	TT	TT	TT	TT	--	--	TG	TT	TT	TT	TC	TT	TT	TT	TT	TT	TT	TT	TT	TT	TT	TT	TT	--	--	TT	TT
40000196	--	--	--	--	--	--	--	--	--	--	--	--	--	--	--	--	--	--	--	--	--	--	--	--	--	--	--	--	--	--	--	--	--	--	--	--	--	--	--	--	--	--	--	--	--	--	--	--
40000164	CG	CG	CG	CG	CG	CG	CC	CC	CG	CG	CC	CG	CG	CG	CC	CG	CC	GG	CG	CG	CG	CG	CG	CG	CG	--	CG	CG	CG	CG	CG	CC	CC	CG	CG	CG	CG	CG	CG	--	CG	CG	--	CG	CG	CC	CC	CG
40000073	TC	TC	TC	TC	TC	TC	TC	TC	TC	TC	TC	TC	TC	TC	TC	TT	TC	TC	TC	TT	TC	TC	TC	TC	TC	TC	TT	TC	TC	TC	TC	TC	CC	CT	CT	CT	CT	CT	CT	--	CT	CT	CC	CC	CT	TT	--	CT
40000209	GG	GG	GG	GG	GG	GG	TT	TT	GG	GG	GT	GT	GT	GT	GT	GT	GT	GG	GG	GG	GG	GG	GG	GT	GG	GG	GG	GG	GT	GG	GT	GT	GG	GG	GT	GT	GG	GG	GT	--	GG	GG	--	GG	GT	GG	GG	GG
40000198	CT	CT	CT	CT	CT	CT	CT	CT	CT	CT	CT	CT	CT	CT	CT	CT	CT	CT	CT	CT	CT	CT	CT	CT	CT	CT	CT	CT	CT	CT	CT	CT	CT	CT	CT	CT	CT	CT	CT	CT	CT	CT	CT	CT	CT	CT	CT	CT
40000083	GA	GA	AA	GA	AA	AA	GA	AA	--	GA	GA	AA	AA	GA	AA	GA	GA	GA	AA	--	GA	AA	--	GA	GA	--	GA	GA	AA	GA	GA	AA	AA	AA	AA	--	--	AA	--	--	--	--	AA	AA	GA	AA	--	AA
40000199	CT	CT	CT	CT	CT	CT	CT	CT	CT	CT	CT	CT	CT	CT	CT	CT	CT	CT	CT	CT	CT	CT	CT	CT	CT	CT	CT	CT	CT	CT	CT	CT	CT	CT	CT	CT	CT	CT	CT	CT	CT	CT	CT	CT	CT	CT	CT	CT
40000210	GG	GG	GG	GG	GG	GG	GG	GG	GG	GG	GG	GG	GG	--	GG	GG	GG	GG	GA	GA	GG	GG	GG	GG	GG	GG	--	GG	GG	GG	GG	GA	AA	--	--	--	--	--	--	AA	--	--	AA	AA	GA	AA	AA	AA
40000188	--	--	--	--	--	--	--	--	--	--	--	--	--	--	--	--	--	--	--	--	--	--	--	--	--	--	--	--	--	--	--	--	--	--	--	--	--	--	--	--	--	--	--	--	--	--	--	--
40000157	TT	TT	TT	TC	TT	TT	TT	TT	TT	TT	TT	TT	TT	TT	TT	TT	TT	TT	TT	TT	TT	TT	TT	TT	TT	TT	--	--	TT	TC	TT	TT	TT	TT	TC	TC	TT	TC	TT	TC	TT	TT	TC	TT	TT	TT	TT	TT
40000115	TA	--	TA	TA	TAG	TA	TA	TA	TA	TA	TA	GG	TA	TA	TA	TA	TA	TA	TA	TA	TAG	TA	TA	TA	TA	TA	TA	TA	TA	TA	TA	TA	--	TA	TA	TA	TA	TA	AA	TA	--	TA	TA	GG	TA	TA	TA	TA
40000067	--	TT	TT	TT	--	--	--	--	TT	TT	--	GG	TT	--	TT	TT	--	TT	TT	--	GG	--	--	CT	--	--	--	TT	TT	CC	--	--	--	--	--	GG	--	--	GG	GG	GG	--	--	GG	--	--	--	--
40000211	AA	AA	AA	AA	AA	AA	AG	AA	AA	AG	AA	AA	AA	AA	AG	AA	AG	AG	AA	AA	AG	AA	AA	AG	AA	AG	AA	AA	AA	AA	AA	AA	AA	AG	AA	AA	AA	AA	AA	AA	AA	AA	AA	AA	AG	AA	AA	AA
40000158	--	--	TT	TT	--	TT	--	--	TT	--	TT	TT	--	--	--	TT	--	--	--	TT	TT	TT	TT	TT	--	--	--	--	--	TT	--	--	CT	TT	--	CT	TT	--	--	CC	CT	TT	CT	CC	TT	--	--	--
40000113	TT	TT	TT	TT	TT	TT	TT	TT	TT	TT	TT	TT	TT	TT	TT	TT	TT	TT	TT	TT	TT	TT	TT	TT	TT	TT	TT	--	TT	TT	TT	TT	TC	TT	--	TC	TT	TT	--	CC	TC	--	TC	CC	TT	TT	TT	TT
40000184	TT	TT	TT	TG	TT	TT	TT	TT	TT	TG	TT	TT	TT	TT	TT	TT	TT	TT	TT	--	TT	TT	TT	TG	TT	--	--	GG	TT	TT	TT	TT	--	--	--	--	TT	--	--	GG	--	--	TG	GG	GT	GG	GT	GT
40000200	GA	GA	GA	GA	GA	GA	GA	GA	GA	GA	GA	GA	GA	GA	GA	GA	GA	GA	GA	GA	GA	GA	GA	GA	GA	GA	GA	GA	GA	GA	GA	GA	GA	GA	GA	GA	GA	GA	GA	--	GA	GA	GA	GA	GA	--	GA	GA
#N/A	--	--	--	--	--	--	--	--	--	--	--	--	--	--	--	--	--	--	--	--	--	--	--	--	--	--	--	--	--	--	--	--	--	--	--	--	--	--	--	--	--	--	--	--	--	--	--	--
40000090	GT	GT	GT	GT	GT	GT	GT	GT	GT	GT	GT	GT	GT	GT	GG	GT	GT	GT	GT	GT	GT	GT	GT	GG	GT	GG	GT	GG	GT	GT	GT	TT	TT	TT	GT	TT	TT	TT	TT	TT	--	--	TT	TT	TT	--	TT	--
40000190	GG	GG	GG	GG	GG	GG	GG	GG	GG	GG	GG	GG	GG	GG	GG	GG	GG	GG	GG	GG	GG	GG	GG	GG	GG	GG	GG	--	GG	GG	GG	GG	--	GG	--	--	--	--	--	--	--	--	--	--	GG	GG	GG	GG
40000212	CT	CT	CT	CT	CT	CT	CT	CT	CT	CT	CT	CT	CT	CT	CT	CT	CT	CT	CT	CT	CT	CT	CT	CT	CT	CT	CT	TT	CT	CT	CT	CT	CC	CT	CT	CT	CC	CC	CC	CC	CT	CT	CC	CT	CT	CT	CT	CT
40000228	--	--	--	--	--	--	--	--	--	--	--	AA	--	--	--	--	--	--	--	--	--	--	--	--	--	--	--	AA	AA	AA	--	--	AA	AA	AA	AA	--	--	AA	--	--	AA	--	AA	--	--	AA	AA
40000098	GA	GG	AA	GA	GG	AA	GA	GG	AA	GG	AA	GA	GG	GG	GG	GG	GG	GA	AA	GG	GG	GG	GG	GG	GG	GG	GG	AC	GG	GG	GG	GA	AA	AA	AA	GA	GA	AA	AA	AA	AA	AA	GA	AA	AC	AA	AC	GG
40000070	CT	--	CT	--	CT	--	CT	CT	CT	CT	CT	--	CT	CT	CT	--	CT	CT	--	CT	CT	--	--	CT	CT	CT	--	CT	CT	--	CT	CT	--	CT	TT	TT	--	CT	CT	TT	CT	CT	CT	TT	--	--	--	--
40000089	GG	GG	GG	GG	GG	GG	GG	GG	--	GG	GG	GG	GG	GG	CC	GG	CG	CG	GG	GG	CC	CG	--	CG	CG	GG	--	GG	CC	GG	CG	GG	--	--	--	--	--	--	--	--	--	--	--	--	GG	--	--	--
40000213	TT	TT	TT	TT	TT	TT	--	--	TT	TC	--	TT	--	TT	TC	--	TT	TC	TC	TC	TC	TT	TC	TC	TT	--	TC	TT	TC	TC	TC	TT	CC	CC	--	CC	--	--	CC	TC	--	--	CC	CT	CT	CC	CC	--
40000154	CT	CT	CT	CT	CT	CT	CT	CT	CT	CT	CT	CT	CT	CT	CT	CT	CT	CT	CT	CT	CT	CT	CT	CT	CT	CT	CT	CT	CT	CT	CT	CT	CT	CT	CT	CT	CT	CT	CT	CT	CT	CT	CT	CT	CT	CC	CC	CC
40000074	TA	TA	TA	TA	TA	TA	TA	TA	TA	TA	TA	TT	TA	TA	TA	TT	TA	TA	TA	TA	TT	TA	TT	TT	TA	TT	TA	TA	TT	TT	TT	TA	--	--	--	--	--	--	--	--	--	--	--	--	TA	TT	TA	TA
40000091	TT	TT	TT	TT	TT	TT	TT	TT	AT	TT	AT	AT	TT	TT	TT	TT	TT	TT	AT	TT	TT	AT	AT	AT	TT	TT	AT	TT	AT	AT	AT	TT	TT	TT	--	--	TT	--	--	--	TT	--	--	--	AT	TT	TT	TT
40000079	CT	CT	CT	CT	CT	CT	--	CT	CT	--	CT	CT	CT	CT	CT	CT	CT	CT	CT	CT	CT	CT	CT	CT	CT	CT	CT	CT	CT	CT	CT	CT	CC	TT	TT	CT	TT	TT	TT	TT	CT	TT	TT	TT	CT	TT	TT	TT
40000068	GA	GA	GA	GA	GA	GA	GA	GA	GA	GA	GA	GA	GA	GA	GA	GA	GA	GA	GA	GA	GA	GA	GA	GA	GA	GA	GA	--	GA	GA	GA	GA	AA	GA	AA	AA	AA	AA	AA	AA	AA	AA	AA	AA	GA	GA	GA	GA
40000224	GA	GA	GA	GA	GA	GA	GA	GA	GA	GA	GA	GA	GA	GA	GA	GA	GA	GA	GA	GA	GA	GA	GA	GA	GA	GA	GA	GA	GA	GA	GA	GA	GA	GA	GA	GA	GA	GA	GA	GA	GA	GA	GA	GA	GA	GA	GA	GA
40000214	GT	GT	GT	GT	GT	GT	GT	TT	GT	TT	GT	TT	GT	TT	GT	--	GT	TT	TT	TT	GT	GT	GT	GT	TT	TT	TT	GT	TT	GT	GT	TT	TT	GT	TT	TT	TT	TT	TT	TT	TT	TT	TT	TT	TT	--	--	TT
40000191	GA	GA	GA	GA	GA	GA	GA	AA	GA	AA	GA	AA	GA	AA	GA	GA	GA	AA	AA	AA	GA	GA	GA	GA	AA	AA	AA	GA	AA	GA	GA	AA	AA	GA	GA	GA	GA	GA	GA	AA	GA	GA	GA	GA	AA	AA	AA	AA
40000215	GA	GA	GA	GA	GA	GA	GA	GA	GA	GA	GA	GA	GA	GA	GA	GA	GA	GA	GA	GA	GA	GA	GA	GA	GA	GA	GA	GA	GA	GA	GA	GA	GA	GA	GG	GG	GG	GG	GG	GG	GG	GG	GG	GG	GG	GG	GG	GG
40000225	CT	CT	CT	CT	CT	CT	CT	CT	CT	CT	CT	CT	CT	CT	CT	CT	CT	CT	CT	CT	CT	CT	CT	CT	CT	--	CT	CT	--	CT	CT	CT	CT	CT	CT	CT	CT	CT	CT	CT	CT	CT	CT	CT	CT	CT	CT	CT
40000201	TT	TT	TT	TT	TT	TT	TT	TT	TT	TT	TT	TT	TT	TT	--	TT	TT	TT	TT	TT	TT	TT	TT	TT	TT	TT	TT	--	TT	TT	TT	TT	TT	TT	TT	TT	TT	TT	TT	TT	TT	TT	TT	TT	TT	--	TT	TT
40000076	AA	AA	AA	AA	AA	AA	AA	AA	AG	AA	AA	AA	AA	AA	TT	AA	TT	AA	AA	AT	AA	AG	AA	AA	--	TT	AA	--	AA	AA	TT	AA	GG	GA	GG	GG	GG	GG	GG	--	GA	GG	GA	GG	AA	--	--	--
40000189	--	--	--	--	--	--	--	--	--	--	--	--	--	--	--	--	--	--	--	--	--	--	--	--	--	--	--	--	--	--	--	--	--	--	--	--	--	--	--	--	--	--	--	--	--	--	--	--
40000185	TT	TT	TT	TT	TT	TT	TT	TT	TT	--	TT	TT	TT	TT	TT	TT	TT	TT	TT	--	TT	TT	TT	TT	TT	TT	TT	TC	TT	--	TT	--	TT	TT	TT	TT	TT	TT	TT	--	TT	TT	TT	TT	TT	TT	TT	TT
40000156	GA	GA	GA	GA	GA	GA	GA	GA	GA	GA	GA	GA	GA	GA	GA	GA	GA	GA	GA	GA	GA	GA	GA	GA	GA	GA	GA	GA	GA	GA	GA	GA	GA	GA	AA	AA	AA	GA	GA	GA	GA	AA	AA	AA	GA	GA	GA	GA
40000097	CT	CT	CT	CC	CT	CC	CT	CT	CT	CT	CT	CT	CT	CT	CT	CT	CC	CC	CT	CC	CC	CT	CT	CC	CC	CT	CT	CT	CT	CT	CT	CT	CC	CT	CT	CT	CT	CT	CT	CT	CT	CT	CT	CT	CT	CC	CC	CC
40000192	AA	AA	AA	AA	AA	AA	AA	AA	AA	AA	AA	AA	AA	AA	AA	AG	AA	AA	AA	AA	AA	AA	AA	AA	AA	AA	AA	--	AA	AA	AA	AA	AG	AG	AG	AG	AG	AG	AG	AA	AG	AG	AG	AG	AA	AA	AA	AA
40000216	AA	AA	AA	AA	AG	AG	AG	--	AA	AA	AA	AG	AA	--	AA	--	--	AC	AA	AG	AC	AG	AA	AG	AA	AA	--	AA	AA	AG	AG	AG	AA	AA	--	--	AA	--	--	AA	--	--	AA	AA	AA	--	AA	--
40000217	CC	CC	CC	CC	--	CC	CT	CT	CC	--	CC	TT	CT	CT	--	CT	--	CT	CT	--	CT	CC	CT	CC	CC	--	CT	--	--	--	--	--	CC	CT	CC	CC	CC	CC	CC	CC	CC	CC	CC	CC	CT	--	CC	CC
40000075	GG	GG	GG	GG	GG	--	GA	GA	GA	GA	GA	GA	GG	GG	GG	GA	GA	GA	GG	GG	GA	GG	GG	GG	GA	GG	GG	GA	GG	GG	GA	GA	GA	GA	GA	GA	--	GA	GA	GA	GA	--	GA	GA	GA	--	AA	AA
40000072	CC	CC	CC	CC	CC	GG	CC	CC	GG	CC	CT	CC	CC	CC	CC	CC	CC	CC	CC	CG	CG	GG	CC	TT	CC	CC	CC	CC	CC	CG	CC	GT	CC	CC	CC	CC	CC	CC	CC	CC	CC	CC	--	--	CT	CC	CC	CC
40000166	--	--	--	CT	--	CT	--	--	--	--	--	CT	--	--	--	--	--	--	--	--	CT	CT	--	CT	CT	--	--	CT	--	CT	--	--	CT	CT	TT	CT	TT	--	TT	TT	--	TT	TT	TT	--	CC	CC	--
40000114	GG	GG	GG	GG	GG	GG	GA	GA	GG	GA	GA	GG	GA	GA	GG	GG	GG	GA	GA	GG	GG	GG	GA	GA	GG	GG	GA	GA	GA	GG	GA	--	GA	GA	GA	AA	AA	GA	GG	GA	AA	AA	AA	GA	GA	--	GA	AA
40000202	GA	GA	GA	GA	GA	GA	GA	GA	GA	GA	GA	GA	GA	GA	GA	GA	GA	GA	GA	GA	GA	GA	GA	GA	GA	GA	GA	GA	GA	GA	GA	GA	GA	GA	GA	GA	GA	GA	GA	GA	GA	GA	GA	GA	GA	GA	GA	GA
40000218	--	GG	GG	GG	GG	GG	GG	GG	GG	GG	GG	GG	GG	GG	GG	GG	GG	GG	GG	GG	GG	GG	GG	GG	GG	GG	GG	GG	GG	GG	GG	GG	GG	GG	GG	GG	GG	GG	GG	GG	GA	GG	GG	GG	GG	GG	GG	GG
40000203	GG	GG	GG	GG	GG	GG	GG	GG	GG	GG	GG	GG	GG	GG	GG	GG	GG	GG	GG	GG	GG	GG	GG	GG	GG	GG	GG	--	GG	GG	GG	GG	GG	GG	GG	GG	GG	GG	GG	GG	GG	GG	GG	GG	GG	--	GG	GG
40000221	--	--	--	--	--	--	--	--	--	--	--	--	--	--	--	CC	--	--	--	--	--	--	--	--	CC	--	--	--	--	--	--	--	--	--	--	--	--	--	--	--	--	--	--	--	--	--	--	--
40000080	GA	GA	GA	GA	GA	GA	GA	GA	GA	GA	GA	GA	GA	GA	GA	GA	GA	GA	GA	GA	GA	GA	GA	TT	GA	GA	GA	GA	GA	GG	GA	GG	GA	GA	GG	GG	GG	GG	GG	GG	GG	GG	GG	GG	GA	GA	GG	GG
40000219	GA	GA	GA	GA	GA	GA	GA	GA	GA	GA	GA	GA	GA	GA	GA	GA	GA	GA	GA	GA	GA	GA	GA	GA	GA	GA	GA	--	GA	GA	GA	GA	GG	GA	GG	GG	GG	GG	GG	GG	GG	GG	GG	GG	GA	GA	GA	GA
40000220	--	--	--	CC	--	CT	--	--	CG	--	CG	CC	--	--	--	--	--	--	--	--	CT	CC	--	CG	--	--	--	CC	--	CC	--	CT	CC	CC	CC	CC	CC	CC	CG	CC	CC	CC	CG	CC	CT	CT	CTG	--
40000082	GG	--	--	GG	--	GG	--	GG	GG	--	--	GT	TT	GG	GG	--	GT	GG	TT	--	TT	GG	--	--	TT	--	--	GT	--	GT	GT	TT	--	TT	TT	--	--	TT	--	--	TT	--	TT	TT	TT	--	--	--
40000159	CC	CC	CC	CC	CC	CC	CC	CC	CC	CC	CC	CC	CC	CC	CC	CC	CC	CC	CC	CC	CC	CC	CC	CC	CC	CC	CC	--	CC	--	CC	--	CT	CT	CT	CT	CT	CT	CC	CT	CT	CT	CT	CC	CC	CC	CC	CC
40000078	GG	GC	GC	--	GG	--	GC	GC	GG	GC	GC	GC	GC	GG	GG	GC	GC	GC	GC	GG	GC	GC	GC	GC	GC	GG	GG	GG	GG	GC	GC	GC	GC	GC	GC	GC	GC	GC	GC	GC	GC	--	GC	GC	GG	--	GG	GG
40000163	GG	GG	GG	GG	GG	GG	GT	GG	GG	GT	GG	GG	GG	GG	GG	GG	GG	GT	GG	GT	GG	GG	GT	GT	GG	GG	GG	GG	GG	TT	GG	GG	GT	GT	GT	GT	GT	GTA	GT	GTA	GT	GT	GTA	GT	GT	--	GT	GT
40000193	--	CC	CC	CC	CC	CC	CC	CC	CC	CC	CC	CC	CC	CC	CC	CC	CC	--	CC	CC	--	CC	CC	CC	CC	CC	CC	--	CC	CC	CC	CC	CC	CC	CC	CC	CC	CC	CC	CC	CC	CC	CC	CC	CC	CC	CC	CC
40000226	CA	CA	CA	CA	CA	CC	CA	CA	CA	CA	CA	CA	CA	CA	CA	CA	CA	CA	CA	CA	CA	CA	CA	CA	CC	CA	CA	CT	CA	CA	CA	CA	--	CA	CA	CA	AA	AA	CA	AA	AA	CA	AA	AA	CA	CC	--	CC
40000204	CC	CC	CC	CC	CC	CC	CC	CC	CC	CC	CC	CC	CC	CC	CC	CC	CC	CC	CC	CC	CC	CC	CC	CC	CC	CC	CC	CC	CC	CC	CC	CC	CC	CC	CC	CC	CC	CC	CC	--	CC	CC	CC	CC	CC	CC	CC	CC
40000096	CC	CT	CC	CC	CT	CT	CT	CT	CT	CC	CT	CT	CT	CT	CT	CT	--	CC	CT	CT	CC	CT	CT	CT	CC	--	CT	CT	CT	--	CT	--	--	--	--	--	--	--	--	--	--	--	CC	CC	CT	CT	--	CT
