# Supplementary material for: Genome-wide SNP identification in multiple morphotypes of allohexaploid tall fescue (Festuca arundinacea Schreb)
Source: BMC Genomics. 2012 Jun 6;13:219. doi: 10.1186/1471-2164-13-219 (PMC3444928; doi:10.1186/1471-2164-13-219)
Supplement: Additional file 8 — Allele designations generated using GoldenGate™ chemistry. Allele calls generated for each tall fescue genotype included in the GoldenGate™ SNP validation assay. Accessions described as ‘Continental 2’ are as described in the legend to Additional file 1. [file 1471-2164-13-219-S8.xls]

## Sheet: Sheet1
SNP	SNP Category	SNP Performance	GenTrain Score	143045	174209	208681	227446	231553	231555	231563	232879	234884	234890	255875	261029	269850	277838	277839	277840	277843	283280	283293	283296	283301	287819	287820	287821	297907	304844	311044	315433	323256	347572	418599	418603	418696	422628	422633	422655	422663	422714	422717	422732	422743	422752	422764	423044	423052	423054
				Continental	Continental2	Mediterranean	Continental	Mediterranean	Mediterranean	Rhizomatous	Mediterranean	Continental	Continental	Mediterranean	Mediterranean	Mediterranean	Continental2	Continental	Continental	Continental	Mediterranean	Continental	Continental	Continental	Mediterranean	Continental	Rhizomatous	Mediterranean	Continental	Continental2	Continental2	Continental	Mediterranean	Continental	Continental	Continental	Continental	Continental	Continental	Continental	Continental	Continental	Continental	Continental	Continental	Continental	Rhizomatous	Continental	Continental
40000001	Continental	Monomorphic	0.832464	AA	AA	AA	AA	AA	AA	AA	AA	AA	AA	AA	AA	AA	AA	AA	AA	AA	AA	AA	AA	AA	AA	AA	AA	AA	AA	AA	AA	AA	AA	AA	AA	AA	AA	AA	AA	AA	NC	AA	AA	AA	AA	AA	AA	AA	AA
40000005	Continental	3 clusters (1 sub-genome amplified)	0.724013	AB	NC	BB	AA	NC	NC	AA	NC	AB	AB	NC	NC	NC	BB	BB	NC	NC	NC	BB	AA	BB	NC	BB	NC	NC	AB	BB	AA	BB	NC	BB	NC	AA	AA	AA	NC	BB	NC	BB	BB	AB	BB	AA	NC	BB	BB
40000006	Continental	Dispersed	0.610351	AA	AB	AB	AB	AA	AA	AA	AA	AB	AB	AA	AA	AA	AB	AA	AB	AB	AA	AB	AB	AB	AA	AB	AA	AA	AB	AB	AA	AB	AA	AB	AB	AB	AB	AB	AB	AB	AA	AB	AB	AB	AA	AB	AA	AB	AB
40000008	Continental	Monomorphic	0.850111	BB	BB	BB	BB	BB	BB	BB	BB	BB	BB	BB	BB	BB	BB	BB	BB	BB	BB	BB	BB	BB	BB	BB	BB	BB	BB	BB	BB	BB	BB	BB	BB	BB	BB	BB	BB	BB	BB	BB	BB	BB	BB	BB	BB	BB	BB
40000011	Continental	3 clusters (1 sub-genome amplified)	0.643557	AA	BB	BB	BB	BB	BB	BB	BB	BB	BB	BB	BB	AB	BB	AB	BB	AA	BB	BB	BB	BB	BB	BB	BB	BB	BB	BB	BB	AB	BB	AA	BB	BB	AA	AB	AA	AB	BB	BB	AB	AB	BB	AA	BB	BB	BB
40000012	Continental	3 clusters (3 sub-genomes amplified)	0.148445	AA	AB	BB	BB	AA	AA	AA	AA	AA	AB	AA	AA	AA	AB	BB	AB	AA	AA	AB	AA	AA	AA	AB	AA	AA	AA	AB	AA	AA	AA	AB	AB	AA	AA	AA	AB	AA	AA	AB	AA	AB	AA	AA	AA	AA	AA
40000013	Continental	2 clusters	0.804446	BB	BB	BB	BB	BB	BB	BB	BB	AB	BB	AB	BB	BB	AB	BB	BB	BB	BB	BB	BB	BB	BB	BB	BB	BB	BB	BB	BB	BB	BB	BB	BB	AB	BB	BB	BB	BB	BB	BB	AB	BB	AB	BB	BB	BB	BB
40000015	Continental	3 clusters (1 sub-genome amplified)	0.613041	AB	AA	BB	BB	BB	BB	BB	BB	AB	AB	BB	BB	BB	BB	AB	AA	AB	BB	BB	AB	AB	BB	BB	BB	BB	BB	BB	AB	BB	BB	AB	AA	AA	BB	AB	AB	BB	BB	AB	AB	AA	AB	BB	BB	BB	BB
40000017	Continental	3 clusters (3 sub-genomes amplified)	0.147258	AB	BB	BB	BB	AA	AA	AA	AA	AA	AB	AA	AA	AA	BB	NC	BB	BB	AA	BB	AB	AB	AA	BB	AA	AA	BB	BB	BB	BB	AA	BB	AA	BB	AA	BB	BB	AB	AA	AB	AB	AB	AA	NC	AA	AB	AB
40000018	Continental	Failed assay	0.820925	AB	AA	AA	AA	NC	NC	NC	NC	AA	AA	NC	NC	NC	AA	AA	AA	AA	NC	AA	AA	AA	AA	NC	NC	NC	AB	AA	AA	AA	NC	AA	NC	AA	AA	AA	AA	AA	NC	AA	AA	AA	AA	AA	NC	AA	NC
40000019	Continental	Continental/Mediterranean diagnostic	0.783308	BB	NC	NC	BB	AA	AA	AA	AA	BB	BB	AA	AA	AA	BB	BB	BB	BB	AA	BB	BB	AB	AA	BB	BB	AA	BB	BB	BB	BB	AA	BB	BB	BB	BB	BB	BB	BB	BB	BB	BB	BB	BB	BB	BB	BB	BB
40000021	Continental	3 clusters (3 sub-genomes amplified)	0.181445	AB	BB	AA	BB	AB	BB	AA	BB	BB	AA	BB	AA	AA	BB	AA	BB	AA	BB	AB	AA	AA	BB	BB	AA	AA	AA	BB	BB	AB	NC	AA	AA	BB	AA	BB	AA	AB	AA	AB	AA	AA	AB	AA	AB	AB	AA
40000022	Continental	3 clusters (1 sub-genome amplified)	0.645569	AB	BB	BB	AB	AB	BB	BB	BB	BB	AB	BB	BB	BB	BB	BB	BB	BB	BB	BB	BB	AA	BB	AB	BB	BB	AB	AA	BB	BB	BB	BB	BB	BB	AB	AB	AA	AB	BB	AB	BB	AB	BB	BB	BB	AB	BB
40000024	Continental	3 clusters (3 sub-genomes amplified)	0.205947	AB	AA	AA	AA	AA	AA	AA	AA	AA	AB	AA	AA	AA	BB	AB	AA	AB	AA	AB	AB	AA	AA	AA	AA	AA	BB	AA	AA	AB	AA	AB	AA	AB	AB	AB	AB	AA	AA	AB	AA	BB	AA	AB	AA	BB	AB
40000025	Continental	Dispersed	0.628646	AB	AB	AB	AB	BB	BB	BB	BB	AB	AB	BB	BB	BB	AB	AB	AB	AB	BB	AB	AB	AB	BB	AB	BB	BB	AB	AB	AB	AB	BB	AB	AB	AB	AB	AB	AB	AB	BB	AB	AB	AB	AB	AB	BB	AB	AB
40000030	Continental	2 clusters	0.824675	BB	BB	BB	BB	BB	BB	BB	BB	AB	BB	BB	BB	BB	AB	BB	BB	BB	BB	AB	BB	BB	BB	BB	BB	BB	BB	AB	BB	BB	BB	BB	BB	AB	BB	BB	BB	BB	BB	BB	AB	BB	BB	AB	BB	BB	BB
40000031	Continental	Failed assay	0.632268	AB	AB	AB	AB	AB	AB	AA	AB	AB	AB	AB	AA	AB	AB	AB	AB	AB	AA	AB	AB	AB	AB	AB	AB	AB	AB	AB	AB	AB	AA	AB	AB	AB	AB	AB	AB	AB	AA	AB	AB	AB	AB	AB	AB	AB	AB
40000039	Continental	Dispersed	0.233703	AB	AB	AB	AB	AA	AA	AA	AA	AB	AB	AA	AA	AA	AB	AB	AB	AB	AA	AB	AB	AB	AA	BB	AA	AA	AB	BB	AB	AB	AA	AB	AB	AB	AB	AB	AB	AB	AA	AB	AB	AB	AB	BB	AA	AB	AB
40000047	Continental	2 clusters	0.711241	AA	AA	AA	AA	AA	AA	AA	AA	AA	AA	AA	AA	AA	AA	AA	AA	AA	AA	AA	AA	AA	AA	AA	AA	AA	AA	AA	AA	AA	AA	AA	AA	AA	AA	AA	AA	AA	AA	AA	AA	AA	AA	AA	AA	AA	AA
40000049	Continental	3 clusters (3 sub-genomes amplified)	0.150985	AB	BB	AA	BB	AA	AA	AA	AA	AA	AA	AA	AA	AA	BB	AA	BB	AA	AA	AB	AB	AB	AA	AA	AA	AA	AB	NC	BB	AB	AA	BB	BB	AB	BB	BB	AB	AB	AA	AA	BB	AA	AB	AA	AA	AB	BB
40000054	Continental	Monomorphic	0.796136	BB	BB	BB	BB	BB	BB	BB	BB	BB	BB	BB	BB	BB	BB	BB	BB	BB	BB	BB	BB	BB	BB	BB	BB	BB	BB	BB	BB	BB	BB	BB	BB	BB	BB	BB	BB	BB	BB	BB	BB	BB	BB	BB	BB	BB	BB
40000057	Continental	Monomorphic	0.826552	BB	BB	BB	BB	NC	NC	NC	NC	BB	BB	NC	NC	NC	BB	BB	BB	BB	NC	BB	BB	NC	NC	BB	BB	NC	BB	BB	BB	BB	NC	BB	BB	BB	NC	BB	BB	BB	BB	BB	BB	BB	BB	BB	BB	NC	NC
40000058	Continental	Failed assay	0.44118	AA	AA	AA	AA	AA	AA	AA	AA	AA	AA	AA	AA	AA	AA	AA	AA	AA	AA	AA	AA	AA	AA	AA	AA	AA	AA	AB	AA	AA	AA	AA	AA	AA	AA	AA	AA	AA	AA	AA	AA	AA	AA	AA	AA	AA	AA
40000059	Continental	Monomorphic	0.385329	BB	BB	BB	BB	BB	BB	BB	BB	BB	BB	BB	BB	BB	BB	BB	BB	BB	BB	BB	BB	BB	BB	BB	BB	BB	BB	BB	BB	BB	BB	BB	BB	BB	BB	BB	BB	BB	BB	BB	BB	BB	BB	BB	BB	BB	BB
40000060	Continental	Failed assay	0.362509	AB	AB	AB	AB	BB	BB	BB	BB	BB	BB	BB	BB	BB	BB	AB	AB	AB	BB	BB	AB	AB	BB	AB	BB	BB	AB	AB	AB	AB	BB	AB	AB	BB	AB	AB	AB	AB	BB	AB	AB	AB	AB	AB	BB	BB	AB
40000061	Continental	Monomorphic	0.672189	BB	BB	BB	BB	BB	BB	BB	AB	BB	BB	BB	BB	BB	BB	BB	BB	BB	BB	BB	BB	BB	BB	BB	BB	BB	BB	BB	BB	BB	BB	BB	BB	BB	BB	BB	BB	BB	BB	BB	BB	BB	BB	BB	BB	BB	BB
40000062	Continental	2 clusters	0.626423	AB	AB	AB	AB	AA	AA	AA	AA	AB	AB	AA	AA	AA	AB	AB	AB	AB	AA	AB	AB	AB	AA	AB	AA	AA	AB	AB	AB	AB	AA	AB	AB	AB	AB	AB	AB	AB	AA	AB	AB	AB	AB	AB	AA	AB	AB
40000066	Continental	5 clusters	0.603195	AABB	AABB	AABB	AABB	NC	NC	NC	BBBB	AABB	AAAA	NC	BBBB	BBBB	AABB	AABB	AABB	AABB	BBBB	AAAA	AABB	AABB	BBBB	AABB	AAAA	NC	AABB	AABB	AABB	AABB	NC	AABB	AABB	AABB	AABB	AABB	AABB	AABB	NC	AABB	AABB	AABB	AABB	AABB	BBBB	AABB	AABB
40000067	Continental	Dispersed	0.60621	BB	BB	AA	BB	BB	BB	BB	BB	AA	AB	BB	BB	BB	BB	AB	AA	AB	BB	AA	AA	AB	BB	AA	BB	BB	BB	AA	AB	AB	BB	BB	AB	AA	AB	AB	AB	BB	BB	AB	AA	BB	AA	AB	BB	AA	AB
40000068	Continental	Continental/Mediterranean diagnostic	0.39761	AB	AB	NC	AB	AA	AA	AA	AA	AB	AB	AA	AA	AA	AB	AB	AB	AB	AA	AB	AB	AB	AA	AB	AB	AA	AB	AB	AB	AB	AA	AB	AB	AB	AB	AB	AB	AB	BB	AB	AB	AB	AB	AB	AB	AB	AB
40000069	Continental	2 clusters	0.671656	AB	AB	AB	AB	AB	AB	AB	AA	AB	AB	AB	AB	AB	AB	AB	AB	AB	AB	AB	AB	AB	AB	AB	AA	AB	AB	AB	AB	AB	AB	AB	AB	AB	AB	AB	AB	AB	AA	AB	AB	AB	AB	AB	AA	AB	AB
40000070	Continental	3 clusters (1 sub-genome amplified)	0.355687	AB	AB	AB	AB	AB	NC	AB	NC	AB	BB	NC	AB	AA	AB	AB	AB	AB	AA	BB	BB	BB	AB	AB	AB	AB	AB	BB	AB	AB	AB	AB	AB	AB	AB	AB	AB	AB	AA	AB	AB	AB	AB	AB	AB	BB	BB
40000071	Continental	Failed assay	0.21222	AB	AB	AB	AA	NC	NC	BB	NC	AA	AB	NC	NC	BB	AB	AB	AB	AB	NC	AA	AA	AB	NC	AA	AA	NC	AA	AB	AB	AB	AB	AA	AB	AB	AB	AB	AA	AB	AA	AA	AA	AA	AA	AA	AB	AA	AB
40000072	Continental	Dispersed	0.587048	BB	BB	AB	BB	BB	BB	BB	BB	BB	AB	BB	BB	BB	BB	BB	BB	BB	BB	BB	BB	BB	BB	BB	BB	BB	AB	BB	BB	BB	BB	BB	BB	BB	BB	BB	BB	BB	BB	BB	BB	BB	BB	BB	BB	BB	BB
40000073	Continental	2 clusters	0.612213	AB	AB	AB	BB	BB	BB	BB	BB	AB	AB	BB	BB	BB	AB	AB	AB	AB	BB	AB	AB	AB	BB	AB	BB	BB	AB	AB	AB	AB	BB	AB	AB	AB	AB	AB	AB	AB	BB	AB	AB	AB	AB	AB	BB	AB	AB
40000074	Continental	3 clusters (3 sub-genomes amplified)	0.226281	AB	AA	BB	AA	AA	AA	AA	AA	AB	BB	AA	AA	AA	AA	BB	AA	BB	AA	AB	AA	AA	AA	AA	AA	AA	AB	AA	AA	AB	AA	AB	AB	AB	BB	AB	AB	AB	AA	BB	BB	BB	BB	AB	AA	AB	AA
40000075	Continental	2 clusters	0.774314	AB	AB	AB	AB	AB	AB	AB	AB	AB	AB	AB	AB	AB	AB	AB	AB	AB	AB	AB	AB	AB	AB	AB	AA	AB	AB	AB	AB	AB	AB	AB	AB	AB	AB	AB	AB	AB	AA	AB	AB	AB	AB	AB	AA	AB	AB
40000076	Continental	2 clusters	0.930403	NC	AA	NC	AA	NC	NC	NC	BB	AA	AA	NC	NC	NC	AA	AA	AA	AA	NC	AA	AA	AA	NC	AA	NC	NC	AA	NC	AA	AA	NC	AA	AA	AA	AA	AA	AA	AA	NC	AA	AA	AA	AA	AA	NC	AA	AA
40000078	Continental	5 clusters	0.647345	ABBB	BBBB	BBBB	BBBB	NC	AABB	AABB	NC	BBBB	ABBB	AABB	AABB	AABB	BBBB	AABB	BBBB	BBBB	AAAB	BBBB	AAAB	BBBB	AABB	BBBB	AABB	AABB	BBBB	BBBB	BBBB	BBBB	AABB	BBBB	AAAB	BBBB	BBBB	AAAB	BBBB	BBBB	AAAA	BBBB	BBBB	BBBB	BBBB	BBBB	AABB	ABBB	AAAB
40000079	Continental	Failed assay	0.715163	AA	AB	AA	AB	AB	AB	AA	AB	AB	AB	AA	AA	AA	AA	AB	AB	AA	AA	AB	AA	AB	AA	AA	AA	AA	AA	BB	AA	AB	AB	AB	AB	AA	AB	AB	AA	AA	AB	AA	AB	AA	AB	AA	AB	AB	AB
40000080	Continental	2 clusters	0.575383	AB	AB	AB	AB	BB	AB	BB	BB	AB	AB	BB	BB	BB	AB	AB	AB	AB	BB	AB	AB	AB	BB	AB	AB	BB	AB	AB	AB	AB	BB	AB	AB	AB	AB	AB	AB	AB	AB	AB	AB	AB	AB	AB	BB	AB	AB
40000081	Continental	3 clusters (1 sub-genome amplified)	0.416408	AB	AB	AB	AB	BB	AB	BB	BB	AB	AB	BB	BB	BB	BB	AB	AB	AB	BB	AB	AB	AB	BB	AB	AB	AB	AB	BB	AB	AB	BB	AB	AB	AB	AB	AB	AB	AB	AA	AB	AB	AB	AB	AB	AB	AB	AB
40000082	Continental	3 clusters (3 sub-genomes amplified)	0.316666	AA	AA	AA	AA	AA	AA	AA	AA	BB	BB	AA	AA	AA	AA	AB	BB	BB	AA	AB	BB	AA	AA	AB	AA	AA	AB	AA	BB	AB	AA	BB	AB	AB	AA	AB	AA	AB	AA	AA	AA	AB	AB	AB	AA	BB	AB
40000083	Continental	3 clusters (3 sub-genomes amplified)	0.187763	BB	AA	AB	AA	AA	AA	AA	AA	AA	AA	AA	AA	AA	AA	AB	AB	AA	AA	AA	AB	AA	AA	AB	AA	AA	AB	AB	AA	BB	AA	AA	AA	AA	AB	AB	AB	AB	AA	AA	BB	BB	BB	BB	AA	AB	AB
40000084	Continental	2 clusters	0.431153	AB	AB	AA	AB	AA	AA	AA	AA	AB	AB	AA	AA	AA	AB	AB	AB	AB	AA	AB	AB	AB	AA	AB	AA	NC	AB	AB	AB	AB	AA	AB	AB	AB	AB	AB	AB	AB	AB	AB	AB	AB	AB	AB	AB	AB	AB
40000085	Continental	Dispersed	0.328875	AB	AA	AA	BB	AA	AA	AA	AA	BB	AB	AA	AA	AA	AA	BB	BB	AA	AA	AB	AA	AA	AA	AA	AA	AA	AA	AB	BB	AA	AA	AA	AB	AB	AB	AA	AB	AB	AA	AB	BB	AB	AA	AA	AA	AA	AA
40000086	Continental	2 clusters	0.631924	AA	AA	AA	AA	AA	AA	AA	AA	AA	AA	AA	AA	AA	AA	AA	AA	AA	AA	AA	AA	AA	AA	AA	AA	AA	AA	AA	AA	AA	AA	AA	AA	AA	AA	AA	AA	AA	AA	AA	AA	AA	AA	AA	AA	AA	AA
40000087	Continental	3 clusters (1 sub-genome amplified)	0.705445	BB	AA	AA	AA	BB	BB	BB	BB	AA	AA	BB	BB	BB	AA	AA	AA	AB	BB	BB	AA	AB	BB	BB	AA	BB	AB	AA	AA	BB	NC	AB	AA	AA	AA	AA	BB	AB	AB	AB	BB	AB	AA	BB	AA	BB	BB
40000089	Continental	3 clusters (1 sub-genome amplified)	0.727523	BB	BB	AB	BB	NC	BB	BB	BB	AB	AB	NC	NC	NC	BB	BB	BB	AB	BB	BB	AA	AA	BB	BB	NC	NC	BB	BB	BB	AB	BB	BB	BB	BB	BB	BB	BB	BB	NC	BB	BB	AB	AB	AB	NC	AB	AB
40000090	Continental	Monomorphic	0.589398	BB	BB	BB	BB	BB	NC	NC	NC	BB	BB	NC	BB	NC	BB	BB	BB	BB	NC	BB	BB	BB	BB	BB	NC	NC	BB	BB	BB	BB	NC	BB	BB	BB	BB	BB	BB	BB	NC	BB	BB	BB	BB	BB	NC	BB	BB
40000091	Continental	3 clusters (1 sub-genome amplified)	0.406419	AB	AA	AA	AA	NC	AA	AA	AA	AB	AB	AA	AA	AA	BB	AA	AA	AB	AA	AB	AA	AB	AA	AB	AA	AA	AB	AA	AA	AA	AA	AA	AB	BB	AA	AB	AA	AA	AA	AA	AA	AA	AA	BB	AA	AA	AA
40000092	Continental	2 clusters	0.478868	BB	BB	AB	BB	AB	AA	AB	AB	BB	BB	AA	AB	AB	BB	BB	BB	AB	AA	BB	BB	BB	AB	BB	AB	AA	AA	BB	BB	AB	AA	AA	BB	BB	BB	AA	AA	BB	AA	BB	BB	AB	AB	BB	AB	BB	AB
40000093	Continental	3 clusters (1 sub-genome amplified)	0.686721	BB	AA	BB	AB	BB	BB	BB	BB	AB	AB	BB	BB	BB	BB	AB	AA	BB	BB	BB	AB	AB	BB	AA	BB	BB	AB	AB	AB	BB	BB	AB	BB	BB	BB	AA	AA	BB	BB	AA	BB	BB	BB	BB	BB	BB	BB
40000094	Continental	2 clusters	0.79615	AA	AA	AA	AA	AA	AA	AA	AA	AA	AA	AA	AA	AA	AA	AA	AA	AA	AA	AA	AA	AA	AA	AA	AA	AA	AA	AA	AA	AA	AA	AA	AA	AA	AA	AA	AA	AA	NC	AA	AA	AA	AA	AA	AA	AA	AA
40000095	Continental	3 clusters (3 sub-genomes amplified)	0.168192	BB	BB	BB	BB	BB	AA	AB	BB	BB	BB	AB	BB	BB	BB	AB	BB	BB	BB	BB	BB	BB	BB	BB	AA	BB	BB	BB	BB	AB	BB	BB	BB	BB	BB	BB	BB	BB	AA	BB	BB	BB	BB	AB	AA	BB	BB
40000096	Continental	Failed assay	0.63229	AA	AA	AA	AA	AA	AA	AA	AA	AA	AA	AA	AA	AA	AB	AA	AA	AA	AA	AA	AA	AA	AA	AA	AA	AA	AA	AA	AA	AA	AA	AA	AA	AA	AA	AA	AA	AA	AA	AA	AA	AA	AA	AA	AA	AA	AA
40000097	Continental	3 clusters (1 sub-genome amplified)	0.320435	BB	AB	BB	BB	AB	BB	AB	AB	BB	BB	AB	AB	AB	AB	AB	BB	AB	AB	AB	AB	AB	AB	AB	BB	AB	AB	BB	AB	AB	AB	AB	AB	BB	AB	AB	AB	AB	BB	AB	AB	BB	AB	BB	BB	BB	BB
40000098	Continental	Monomorphic	0.839176	AA	AA	AA	AA	AA	AA	AA	AA	AA	AA	AA	AA	AA	AA	AA	AA	AA	AA	AA	AA	AA	AA	AA	AA	AA	AA	AA	AA	AA	AA	AA	AA	AA	AA	AA	AA	AA	AA	AA	AA	AA	AA	AA	AA	AA	AA
40000101	Cont-Med	3 clusters (1 sub-genome amplified)	0.643021	AA	AA	AA	AA	BB	BB	BB	BB	AA	AA	BB	BB	BB	AA	AA	AA	AA	BB	AA	AA	AA	BB	AA	BB	BB	AA	AA	AA	AA	BB	AA	AA	AA	AA	AA	AA	AA	BB	AA	AA	AA	AA	AA	BB	AA	AA
40000102	Cont-Med	Monomorphic	0.825446	AA	AA	AA	AA	AA	AA	AA	AA	AA	AA	AA	AA	AA	AA	AA	AA	AA	AA	AA	AA	AA	AA	AA	AA	AA	AA	AA	AA	AA	AA	AA	AA	AA	AA	AA	AA	AA	AA	AA	AA	AA	AA	AA	AA	AA	AA
40000103	Cont-Med	Monomorphic	0.409422	AA	AA	AA	AA	AB	AB	AB	AB	AA	AA	AB	AB	AB	AA	AA	AA	AA	AB	AA	AA	AA	AB	AA	AA	AB	AA	AA	AA	AA	AB	AA	AA	AA	AA	AA	AA	AA	AA	AA	AA	AA	AA	AA	AA	AA	AA
40000110	Cont-Med	Monomorphic	0.796306	AA	AA	AA	AA	AA	AA	AA	AA	AA	AA	AA	AA	AA	AA	AA	AA	AA	AA	AA	AA	AA	AA	AA	AA	AA	AA	AA	AA	AA	AA	AA	AA	AA	AA	AA	AA	AA	AA	AA	AA	AA	AA	AA	AA	AA	AA
40000112	Cont-Med	3 clusters (3 sub-genomes amplified)	0.183538	AA	BB	AA	AA	AB	BB	BB	AB	AA	AA	BB	AB	BB	AB	AA	AA	AA	AA	AA	AA	AA	BB	AA	AA	AB	AA	AA	AA	AA	BB	AA	AA	AA	AA	AA	AA	AA	BB	AA	AA	AA	AA	AA	AA	AA	AA
40000114	Cont-Med	Failed assay	0.560166	AA	AB	AB	AB	AA	AA	AA	AA	AB	AB	AA	AA	AA	AB	AA	AB	AA	AA	AA	AB	AA	AA	AA	AB	AA	AA	AB	AB	AA	AA	AA	AB	AB	AB	AA	AB	AA	AA	AA	AB	AB	AB	AA	AA	AA	AA
40000116	Mediterranean	Monomorphic	0.758006	BB	BB	BB	BB	BB	BB	BB	BB	BB	BB	BB	BB	BB	BB	BB	BB	BB	NC	BB	BB	BB	BB	BB	BB	BB	BB	BB	BB	BB	BB	BB	BB	BB	BB	BB	BB	BB	NC	BB	BB	BB	BB	BB	BB	BB	BB
40000117	Mediterranean	Monomorphic	0.818526	BB	BB	BB	BB	BB	BB	BB	BB	BB	BB	BB	BB	BB	BB	BB	BB	BB	BB	BB	BB	BB	BB	BB	BB	BB	BB	BB	BB	BB	BB	BB	BB	BB	BB	BB	BB	BB	BB	BB	BB	BB	BB	BB	BB	BB	BB
40000124	Mediterranean	Continental/Mediterranean diagnostic	0.768619	BB	BB	NC	BB	AA	AA	AA	AA	BB	BB	AA	AA	AA	BB	BB	BB	BB	AA	BB	BB	BB	AA	BB	BB	AA	BB	BB	BB	BB	AA	BB	BB	BB	BB	BB	BB	BB	BB	BB	BB	BB	BB	BB	BB	BB	BB
40000125	Mediterranean	Failed assay	0.328859	NC	NC	AA	AA	BB	AA	BB	AB	NC	AA	AB	BB	BB	AA	AA	AA	AB	BB	NC	NC	AB	AB	NC	NC	BB	AA	NC	NC	NC	BB	NC	NC	AA	AA	NC	NC	AA	NC	AB	NC	NC	AA	AB	NC	AA	NC
40000126	Mediterranean	Monomorphic	0.834051	BB	BB	BB	BB	BB	BB	BB	BB	BB	BB	BB	BB	BB	BB	BB	BB	BB	BB	BB	BB	BB	BB	BB	BB	BB	BB	BB	BB	BB	BB	BB	BB	BB	BB	BB	BB	BB	BB	BB	BB	BB	BB	BB	BB	BB	BB
40000137	Mediterranean	Failed assay	0.762549	AB	AA	AB	AA	AB	BB	AB	AB	AB	AA	AB	BB	BB	AA	AB	AA	AA	AB	AB	AA	AA	AB	AB	AA	BB	AB	AA	AA	AB	AB	AA	AB	AA	AB	AA	AB	AB	AA	AA	AA	AA	AA	AA	AA	AB	AA
40000141	Mediterranean	Monomorphic	0.831371	AA	AA	AA	AA	AA	AA	AA	AA	AA	AA	AA	NC	AA	AA	AA	AA	AA	AA	AA	AA	AA	AA	AA	AA	AA	AA	AA	AA	AA	AA	AA	AA	AA	AA	AA	AA	AA	AA	AA	AA	AA	AA	AA	AA	AA	AA
40000144	Mediterranean	Dispersed	0.607665	AA	AA	AA	AA	AB	AB	AB	AB	AA	AA	AB	AB	AB	AA	AA	AA	AB	AB	AA	AA	AA	AB	AA	AA	AB	AA	AB	AA	AA	NC	AA	AA	AA	AA	AA	AA	AA	AA	AA	AA	AA	AA	AB	AA	AA	AA
40000148	Mediterranean	Dispersed	0.3974	AB	BB	BB	BB	AB	AB	AB	AA	BB	BB	AB	AB	AB	BB	AB	BB	AB	AA	AB	AB	AB	AB	AB	AB	AB	AB	BB	BB	AB	AB	AB	BB	BB	BB	AB	BB	AB	AA	AB	BB	BB	BB	AB	AA	AB	AB
40000152	Mediterranean	2 clusters	0.60161	AA	AA	AA	AA	AA	AA	AA	AA	AA	AA	AA	AA	AA	AA	AA	AA	AA	AA	AA	AA	AA	AA	AA	AA	AA	AA	AA	AA	AA	AA	AA	AA	AA	AA	AA	AA	AA	BB	AA	AA	AA	AA	AA	AA	AA	AA
40000153	Mediterranean	3 clusters (1 sub-genome amplified)	0.834574	BB	BB	BB	BB	AB	AB	BB	AB	BB	BB	BB	BB	AB	BB	BB	BB	BB	AB	BB	BB	BB	AB	BB	BB	AB	BB	BB	BB	BB	BB	BB	BB	BB	BB	BB	BB	BB	BB	BB	BB	BB	BB	BB	BB	BB	BB
40000154	Mediterranean	2 clusters	0.592106	AB	AB	AB	AB	AB	AB	AB	AB	AB	AB	AB	AB	AB	AB	AB	AB	AB	AB	AB	AB	AB	AB	AB	BB	AB	AB	AB	AB	AB	AB	AB	AB	AB	AB	AB	AB	AB	BB	AB	AB	AB	AB	AB	BB	AB	AB
40000155	Mediterranean	2 clusters	0.6817	BB	AB	BB	BB	AB	AB	AB	AB	BB	BB	AB	AB	AB	BB	BB	BB	BB	AB	BB	BB	BB	AB	BB	BB	AB	BB	BB	BB	BB	AB	BB	BB	BB	BB	BB	BB	BB	BB	BB	BB	BB	BB	BB	BB	BB	BB
40000156	Mediterranean	Failed assay	0.381941	AB	BB	AB	BB	AB	AB	AB	AB	BB	BB	AB	AA	AA	BB	AB	BB	AB	AA	AB	BB	BB	AA	AB	BB	AA	AB	BB	AB	AB	AB	BB	AB	AB	AB	AB	BB	BB	AA	AB	AB	BB	BB	AB	BB	BB	AB
40000157	Mediterranean	Dispersed	0.780172	AA	AA	BB	AB	AA	AA	AB	AB	AA	AB	AB	AA	AB	BB	AA	BB	AA	NC	NC	BB	NC	AB	NC	AA	AA	AA	AA	BB	AA	AB	NC	AA	AB	NC	NC	AA	AA	NC	NC	NC	AA	NC	AB	AA	AA	AB
40000158	Mediterranean	Dispersed	0.834021	AA	AA	AA	AA	AA	AB	AA	AB	AA	AA	BB	BB	AA	AA	AA	AA	AA	AB	AA	AA	AA	BB	AA	AA	AA	AA	AA	AA	AA	AB	AA	AA	AA	AA	AA	AA	AA	NC	AA	AA	AA	AA	AA	AA	AA	AA
40000159	Mediterranean	3 clusters (1 sub-genome amplified)	0.454925	BB	BB	BB	BB	AA	AA	AB	AA	BB	BB	BB	AA	AA	BB	BB	BB	BB	AB	BB	BB	BB	AB	BB	BB	AA	BB	BB	BB	BB	AB	BB	BB	BB	BB	BB	BB	BB	BB	BB	BB	BB	BB	BB	BB	BB	BB
40000160	Mediterranean	3 clusters (3 sub-genomes amplified)	0.213576	BB	BB	BB	BB	BB	BB	AB	AB	BB	BB	AB	AB	AA	BB	BB	BB	BB	BB	BB	BB	BB	BB	BB	BB	AB	BB	BB	BB	BB	AA	BB	BB	BB	BB	BB	BB	BB	BB	BB	BB	BB	BB	BB	BB	BB	BB
40000161	Mediterranean	Dispersed	0.727907	AA	AB	AA	AA	AB	AB	AB	AB	AA	AA	AB	AB	AB	AA	AA	AA	AA	AB	AA	AA	AA	AB	AA	AA	AB	AA	AA	AA	AB	AB	AA	AA	AA	AA	AA	AA	AA	AA	AA	AA	AA	AA	AA	AA	AA	AA
40000162	Mediterranean	Dispersed	0.465889	AA	AA	AA	AA	BB	AB	AB	AB	AA	AA	AB	AB	AB	AA	AA	AA	AA	AB	AA	AA	AA	AB	AA	AB	BB	AA	AA	AA	AA	AB	AA	AA	AA	AA	AA	AA	AA	AB	AA	AA	AA	AA	AA	AB	AA	AA
40000163	Mediterranean	Monomorphic	0.850799	BB	BB	BB	BB	BB	BB	BB	BB	BB	BB	BB	BB	BB	BB	BB	BB	BB	BB	BB	BB	BB	BB	BB	BB	BB	BB	BB	BB	BB	BB	BB	BB	BB	BB	BB	BB	BB	BB	BB	BB	BB	BB	BB	BB	BB	BB
40000164	Mediterranean	Monomorphic	0.794085	AA	AA	AA	AA	AA	AA	AA	AA	AA	AA	AA	AA	AA	AA	AA	AA	AA	AA	AA	AA	AA	AA	AA	AA	AA	AA	AA	AA	AA	AA	AA	AA	AA	AA	AA	AA	AA	AA	AA	AA	AA	AA	AA	AA	AA	AA
40000165	Rhizomatous	3 clusters (1 sub-genome amplified)	0.286519	AA	BB	AA	AA	BB	BB	BB	BB	AA	AA	BB	BB	BB	AA	AA	AA	AA	BB	AA	AA	AA	BB	AA	BB	BB	AA	AA	AA	AA	BB	AA	AA	AA	AA	AA	AA	AA	BB	AA	AA	AA	AA	AA	BB	AA	AA
40000166	Rhizomatous	Monomorphic	0.82935	AA	AA	AA	AA	AA	AA	AA	NC	AA	AA	AA	AA	AA	AA	AA	AA	AA	AA	AA	AA	AA	NC	AA	NC	AA	AA	AA	AA	AA	NC	AA	AA	AA	AA	AA	AA	AA	NC	AA	AA	AA	AA	AA	NC	AA	AA
40000167	Rhizomatous	3 clusters (1 sub-genome amplified)	0.73532	BB	BB	BB	BB	BB	BB	BB	BB	BB	BB	BB	BB	BB	BB	BB	BB	BB	BB	BB	BB	BB	BB	BB	AA	BB	BB	BB	BB	BB	BB	BB	BB	BB	BB	BB	BB	BB	BB	BB	BB	BB	BB	BB	BB	BB	BB
40000176	Rhizomatous	2 clusters	0.815398	AA	AA	AA	AA	NC	AA	NC	AA	AA	AA	AA	NC	AA	AA	AA	AA	AA	AA	AA	AA	AA	AA	AA	AA	AA	AA	AA	AA	AA	NC	AA	AA	AA	AA	AA	AA	AA	AA	AA	AA	AA	AA	AA	AA	AA	AA
40000179	Rhizomatous	Failed assay	0.217479	AA	AB	AB	AA	AA	AA	AA	AA	AB	AB	AA	AA	AA	AB	AB	AB	AA	AB	AB	AB	AB	AA	AA	AA	AB	AB	AA	AA	AA	AA	AA	AA	AB	AA	AB	AB	AA	AA	AA	AB	AB	AB	AB	AA	AB	AB
40000181	Rhizomatous	2 clusters	0.761336	AB	AB	AB	AB	AA	AA	AA	AA	AB	AB	AA	AA	AA	AB	AB	AB	AB	AA	AB	AB	AB	AA	AB	AA	AA	AB	AB	AB	AB	AA	AB	AB	AB	AB	AB	AB	AB	AA	AB	AB	AB	AB	AB	AA	AB	AB
40000184	Rhizomatous	2 clusters	0.56075	AA	AB	AA	AB	BB	BB	BB	BB	AA	AA	BB	BB	BB	AB	AA	AB	AA	BB	AA	AB	AA	BB	AB	BB	BB	AA	BB	AA	AA	BB	NC	AA	AB	AA	AA	AA	AA	BB	AB	AA	AA	AA	AA	BB	AA	AA
40000185	Rhizomatous	2 clusters	0.611688	AB	AB	AB	AB	AA	AB	AA	AA	AB	AB	AB	AA	AA	AB	AB	AB	AB	AA	AB	AB	AB	AA	AB	AB	AA	AB	AB	AB	AB	AA	AB	AB	AB	AB	AB	AB	AB	AA	AB	AB	AB	AB	AB	AA	AB	AB
40000186	Rhizomatous	Monomorphic	0.829945	AA	AA	AA	AA	AA	NC	AA	AA	AA	AA	AA	AA	NC	AA	AA	AA	AA	AA	AA	AA	AA	NC	AA	NC	AA	AA	AA	AA	AA	AA	AA	AA	AA	AA	AA	AA	AA	NC	AA	AA	AA	AA	AA	NC	AA	AA
40000187	Rhizomatous	3 clusters (1 sub-genome amplified)	0.37288	AA	AA	AA	AA	AB	AB	AB	AB	AA	AA	AB	AB	AB	AA	AA	AA	AA	AB	AA	AA	AA	AB	AA	AB	AB	AA	AA	AA	AA	AB	AA	AA	AA	AA	AA	AA	AA	AA	AA	AA	AA	AA	AA	AB	AA	AA
[truncated: 50 more columns]
